# Supplementary material for: Checklist of newly-vouchered annelid taxa from the Clarion-Clipperton Zone, central Pacific Ocean, based on morphology and genetic delimitation
Source: Biodivers Data J. 2023 Sep 15;11:e86921. doi: 10.3897/BDJ.11.e86921 (PMC10848496; doi:10.3897/BDJ.11.e86921)
Supplement: Supplementary material 1 — Genetic Matches from GenBank [file bdj-11-e86921-s001.xlsx]

## Sheet: CO1_GenBank
CO1 GenBank Matches
NHM_ informal_ID	GenBank_Match_Scientific_Name	GenBank_Match_Value	GenBank_Match_Acc. No.	GenBank_Match_Source	Location	Notes
Ampharetidae sp. NHM_1082	Cirratulidae sp.	0.9982	KJ736270.1	Janssen et al. (2015)	CCZ	likely a misidentification in Janssen et al. (2015)
Ampharetidae sp. NHM_1082	Cirratulidae sp.	0.9982	KJ736269.1	Janssen et al. (2015)	CCZ	likely a misidentification in Janssen et al. (2015)
Ampharetidae sp. NHM_1082	Cirratulidae sp.	0.9945	KJ736268.1	Janssen et al. (2015)	CCZ	likely a misidentification in Janssen et al. (2015)
Ampharetidae sp. NHM_1082	Cirratulidae sp.	0.9908	KJ736267.1	Janssen et al. (2015)	CCZ	likely a misidentification in Janssen et al. (2015)
Ampharetidae sp. NHM_1082	Cirratulidae sp.	0.999	KJ736266.1	Janssen et al. (2015)	CCZ	likely a misidentification in Janssen et al. (2015)
Ampharetidae sp. NHM_1082	Cirratulidae sp.	0.9981	KJ736265.1	Janssen et al. (2015)	CCZ	likely a misidentification in Janssen et al. (2015)
Paraonidae sp. NHM_1139	Polychaeta sp.	0.9982	KJ736206.1	Janssen et al. (2015)	CCZ
Paraonidae sp. NHM_1139	Polychaeta sp.	0.9982	KJ736205.1	Janssen et al. (2015)	CCZ
Paraonidae sp. NHM_1139	Polychaeta sp.	0.9982	KJ736204.1	Janssen et al. (2015)	CCZ
Paraonidae sp. NHM_1139	Polychaeta sp.	0.9982	KJ736201.1	Janssen et al. (2015)	CCZ
Paraonidae sp. NHM_1139	Aricidea sp.	0.9982	MK971182.1	Bonifacio et al. (2020)	CCZ
Paraonidae sp. NHM_1139	Polychaeta sp.	0.9963	KJ736203.1	Janssen et al. (2015)	CCZ
Paraonidae sp. NHM_1139	Aricidea sp.	0.9945	MK971211.1	Bonifacio et al. (2020)	CCZ
Paraonidae sp. NHM_1139	Polychaeta sp.	0.9945	KJ736202.1	Janssen et al. (2015)	CCZ
Paraonidae sp. NHM_1139	Polychaeta sp.	0.9917	KJ736200.1	Janssen et al. (2015)	CCZ
Ampahretidae sp. NHM_1338	Ampharetidae sp.	0.9794	KJ736641.1	Janssen et al. (2015)	CCZ
Ampahretidae sp. NHM_1338	Ampharetidae sp.	0.9776	KJ736642.1	Janssen et al. (2015)	CCZ
Ampahretidae sp. NHM_1338	Ampharetidae sp.	0.9776	KJ736640.1	Janssen et al. (2015)	CCZ
Ampahretidae sp. NHM_1338	Ampharetidae sp.	0.9776	KJ736638.1	Janssen et al. (2015)	CCZ
Ampahretidae sp. NHM_1338	Ampharetidae sp.	0.9738	KJ736639.1	Janssen et al. (2015)	CCZ
Lacydoniidae sp. NHM_898	Pilargidae sp.	0.998	MK971212.1	Bonifacio et al. (2020)	CCZ	likely a misidentification in Bonifacio et al. (2020)
Orbiniidae sp. NHM_050	Polychaeta sp.	1	KJ736222.1	Janssen et al. (2015)	CCZ
Orbiniidae sp. NHM_050	Polychaeta sp.	1	KJ736221.1	Janssen et al. (2015)	CCZ
Ampharetidae sp. NHM_062	Polychaeta sp.	1	KJ736356.1	Janssen et al. (2015)	CCZ
Ampharetidae sp. NHM_062	Amphicteis sp.	1	MK971207.1	Bonifacio et al. (2020)	CCZ
Ampharetidae sp. NHM_163	Anobothrus sp.	0.9946	MK971221.1	Bonifacio et al. (2020)	CCZ
Ampharetidae sp. NHM_163	Polychaeta sp.	0.9928	KJ736631.1	Janssen et al. (2015)	CCZ
Cirratulidae sp. NHM_165	Aphelochaeta sp.	0.9963	MK971194.1	Bonifacio et al. (2020)	CCZ
Cirratulidae sp. NHM_172	Polychaeta sp.	1	KJ736259.1	Janssen et al. (2015)	CCZ
Cirratulidae sp. NHM_172	Polychaeta sp.	0.9979	KJ736258.1	Janssen et al. (2015)	CCZ
Cirratulidae sp. NHM_172	Polychaeta sp.	0.9958	KJ736257.1	Janssen et al. (2015)	CCZ
Cirratulidae sp. NHM_172	Polychaeta sp.	0.9937	KJ736255.1	Janssen et al. (2015)	CCZ
Paraonidae sp. NHM_177	Aricidea sp.	1	MK971226.1	Bonifacio et al. (2020)	CCZ
Paraonidae sp. NHM_177	Aricidea sp.	1	MK971176.1	Bonifacio et al. (2020)	CCZ
Sigalionidae sp. NHM_342	Polychaeta sp.	1	KX227091.1	Janssen et al. (2015)	CCZ
Sigalionidae sp. NHM_342	Polychaeta sp.	0.9982	KX227090.1	Janssen et al. (2019)	CCZ
Sigalionidae sp. NHM_342	Polychaeta sp.	0.9982	KJ736623.1	Janssen et al. (2015)	CCZ
Sigalionidae sp. NHM_342	Polychaeta sp.	0.9946	KX227088.1	Janssen et al. (2015)	CCZ
Sigalionidae sp. NHM_342	Polychaeta sp.	0.9946	KX227087.1	Janssen et al. (2015)	CCZ
Sigalionidae sp. NHM_342	Polychaeta sp.	0.991	KX227101.1	Janssen et al. (2015)	CCZ
Sigalionidae sp. NHM_342	Polychaeta sp.	0.991	KX227097.1	Janssen et al. (2015)	CCZ
Sigalionidae sp. NHM_342	Polychaeta sp.	0.991	KX227094.1	Janssen et al. (2015)	CCZ
Sigalionidae sp. NHM_342	Polychaeta sp.	0.9892	KX227102.1	Janssen et al. (2015)	CCZ
Sigalionidae sp. NHM_342	Polychaeta sp.	0.9892	KX227099.1	Janssen et al. (2015)	CCZ
Sigalionidae sp. NHM_342	Polychaeta sp.	0.9892	KX227095.1	Janssen et al. (2015)	CCZ
Sigalionidae sp. NHM_342	Polychaeta sp.	0.9892	KX227092.1	Janssen et al. (2015)	CCZ
Sigalionidae sp. NHM_342	Polychaeta sp.	0.9892	KJ736617.1	Janssen et al. (2015)	CCZ
Sigalionidae sp. NHM_342	Polychaeta sp.	0.9892	KJ736615.1	Janssen et al. (2015)	CCZ
Sigalionidae sp. NHM_342	Polychaeta sp.	0.9892	KJ736614.1	Janssen et al. (2015)	CCZ
Sigalionidae sp. NHM_342	Polychaeta sp.	0.9892	KJ736613.1	Janssen et al. (2015)	CCZ
Sigalionidae sp. NHM_342	Polychaeta sp.	0.9892	KJ736611.1	Janssen et al. (2015)	CCZ
Sigalionidae sp. NHM_342	Polychaeta sp.	0.9874	KX227103.1	Janssen et al. (2015)	CCZ
Sigalionidae sp. NHM_342	Polychaeta sp.	0.9874	KX227093.1	Janssen et al. (2015)	CCZ
Sigalionidae sp. NHM_342	Polychaeta sp.	0.9874	KX227080.1	Janssen et al. (2015)	CCZ
Sigalionidae sp. NHM_342	Polychaeta sp.	0.9874	KJ736621.1	Janssen et al. (2015)	CCZ
Sigalionidae sp. NHM_342	Polychaeta sp.	0.9874	KJ736616.1	Janssen et al. (2015)	CCZ
Sigalionidae sp. NHM_342	Polychaeta sp.	0.9874	KJ736612.1	Janssen et al. (2015)	CCZ
Sigalionidae sp. NHM_342	Polychaeta sp.	0.9856	KX227082.1	Janssen et al. (2015)	CCZ
Sigalionidae sp. NHM_342	Polychaeta sp.	0.9856	KJ736610.1	Janssen et al. (2015)	CCZ
Sigalionidae sp. NHM_342	Polychaeta sp.	0.9838	KX227085.1	Janssen et al. (2015)	CCZ
Sigalionidae sp. NHM_342	Polychaeta sp.	0.9838	KX227081.1	Janssen et al. (2015)	CCZ
Sigalionidae sp. NHM_342	Polychaeta sp.	0.989	KJ736609.1	Janssen et al. (2015)	CCZ
Sigalionidae sp. NHM_342	Polychaeta sp.	0.9819	KX227079.1	Janssen et al. (2015)	CCZ
Sigalionidae sp. NHM_342	Polychaeta sp.	0.9819	KX227076.1	Janssen et al. (2015)	CCZ
Sigalionidae sp. NHM_342	Polychaeta sp.	0.9887	KJ736608.1	Janssen et al. (2015)	CCZ
Sigalionidae sp. NHM_342	Polychaeta sp.	0.9957	KJ736622.1	Janssen et al. (2015)	CCZ
Pholoinae sp. NHM_366	Pholoidae sp.	1	KJ736594.1	Janssen et al. (2015)	CCZ	name Pholoidae, subjective rank downgrade to subfamily in Sigalionidae
Pholoinae sp. NHM_366	Pholoidae sp.	0.9982	KJ736593.1	Janssen et al. (2015)	CCZ
Pholoinae sp. NHM_366	Pholoidae sp.	0.9982	KJ736591.1	Janssen et al. (2015)	CCZ
Pholoinae sp. NHM_366	Pholoidae sp.	0.9982	KJ736589.1	Janssen et al. (2015)	CCZ
Pholoinae sp. NHM_366	Pholoidae sp.	0.9964	KJ736592.1	Janssen et al. (2015)	CCZ
Pholoinae sp. NHM_366	Pholoidae sp.	0.9928	KJ736590.1	Janssen et al. (2015)	CCZ
Paraonidae sp. NHM_412	Polychaeta sp.	0.9856	KJ736210.1	Janssen et al. (2015)	CCZ
Paraonidae sp. NHM_412	Polychaeta sp.	0.9856	KJ736209.1	Janssen et al. (2015)	CCZ
Paraonidae sp. NHM_412	Polychaeta sp.	0.9856	KJ736208.1	Janssen et al. (2015)	CCZ
Paraonidae sp. NHM_412	Paraonides sp.	0.9856	MK971177.1	Bonifacio et al. (2020)	CCZ
Paraonidae sp. NHM_412	Paraonides sp.	0.9801	MK971186.1	Bonifacio et al. (2020)	CCZ
Paraonidae sp. NHM_412	Polychaeta sp.	0.9783	KJ736207.1	Janssen et al. (2015)	CCZ
Paraonidae sp. NHM_412	Paraonides sp.	0.9765	MK971166.1	Bonifacio et al. (2020)	CCZ
Cirratulidae sp. NHM_530	Polychaeta sp.	1	KJ736273.1	Janssen et al. (2015)	CCZ
Cirratulidae sp. NHM_530	Polychaeta sp.	1	KJ736272.1	Janssen et al. (2015)	CCZ
Cirratulidae sp. NHM_530	Polychaeta sp.	0.9982	KJ736271.1	Janssen et al. (2015)	CCZ
Cirratulidae sp. NHM_530	Chaetozone sp.	0.9982	MK971164.1	Bonifacio et al. (2020)	CCZ
Polynoidae sp. NHM_583	Macellicephala sp.	0.9982	MW487507.	Bonifacio et al. (2021)	CCZ
Polynoidae sp. NHM_583	Polychaeta sp.	0.9946	KJ736414.1	Janssen et al. (2015)	CCZ
Polynoidae sp. NHM_583	Macellicephala sp.	0.9946	MW487562.1	Bonifacio et al. (2021)	CCZ
Polynoidae sp. NHM_583	Macellicephala sp.	0.9928	MW487566.1	Bonifacio et al. (2021)	CCZ
Polynoidae sp. NHM_595	Polychaeta sp.	1	KJ736536.1	Janssen et al. (2015)	CCZ
Polynoidae sp. NHM_595	Bathyfauvelia sp.	1	MW487567.1	Bonifacio et al. (2021)	CCZ
Polynoidae sp. NHM_595	Bathyfauvelia sp.	1	MW487523.1	Bonifacio et al. (2021)	CCZ
Polynoidae sp. NHM_595	Bathyfauvelia sp.	0.9945	MW487537.1	Bonifacio et al. (2021)	CCZ
Polynoidae sp. NHM_595	Bathyfauvelia sp.	0.9891	MW487522.1	Bonifacio et al. (2021)	CCZ
Flabelligeridae sp. NHM_630A	Polychaeta sp.	0.9982	KJ736298.1	Janssen et al. (2015)	CCZ
Ancistrosyllis sp. NHM_765	Polychaeta sp.	0.9982	KJ736435.1	Janssen et al. (2015)	CCZ
Ancistrosyllis sp. NHM_765	Polychaeta sp.	0.9982	KJ736433.1	Janssen et al. (2015)	CCZ
Ancistrosyllis sp. NHM_765	Polychaeta sp.	0.9964	KJ736439.1	Janssen et al. (2015)	CCZ
Ancistrosyllis sp. NHM_765	Polychaeta sp.	0.9964	KJ736434.1	Janssen et al. (2015)	CCZ
Ancistrosyllis sp. NHM_765	Polychaeta sp.	0.9964	KJ736432.1	Janssen et al. (2015)	CCZ
Ancistrosyllis sp. NHM_765	Polychaeta sp.	0.9946	KJ736438.1	Janssen et al. (2015)	CCZ
Ancistrosyllis sp. NHM_765	Polychaeta sp.	0.9928	KJ736437.1	Janssen et al. (2015)	CCZ
Polynoidae sp. NHM_1000	Macellicephala sp.	1	MW487510.1	Bonifacio et al. (2021)	CCZ
Polynoidae sp. NHM_1000	Macellicephala sp.	0.9946	MW487488.1	Bonifacio et al. (2021)	CCZ
Maldanidae sp. NHM_1170	Maldanidae sp.	1	MK971192.1	Bonifacio et al. (2020)	CCZ
Cirratulidae sp. NHM_1235	Chaetozone sp.	0.9783	KJ736277.1	Janssen et al. (2015)	CCZ
Cirratulidae sp. NHM_1235	Chaetozone sp.	0.9747	KJ736281.1	Janssen et al. (2015)	CCZ
Cirratulidae sp. NHM_1235	Chaetozone sp.	0.9747	KJ736280.1	Janssen et al. (2015)	CCZ
Cirratulidae sp. NHM_1235	Chaetozone sp.	0.9747	KJ736278.1	Janssen et al. (2015)	CCZ
Cirratulidae sp. NHM_1235	Chaetozone sp.	0.9729	KJ736279.1	Janssen et al. (2015)	CCZ
Cirratulidae sp. NHM_1429	Polychaeta sp.	1	KJ736274.1	Janssen et al. (2015)	CCZ
Cirratulidae sp. NHM_1429	Polychaeta sp.	1	KJ736276.1	Janssen et al. (2015)	CCZ
Cirratulidae sp. NHM_1429	Polychaeta sp.	0.9982	KJ736275.1	Janssen et al. (2015)	CCZ
Goniadidae sp. NHM_1512	Progoniada regularis	0.9979	KJ847306.1	Böggemann (2014)	abyssal Atlantic	Böggemann's sample did not come from the type locality of Progoniada regularis Hartman, 1965
Goniadidae sp. NHM_1512	Progoniada regularis	0.9918	GQ426639.1	Boggemann (2009)	abyssal Atlantic	Böggemann's sample did not come from the type locality of Progoniada regularis Hartman, 1965
Goniadidae sp. NHM_1512	Progoniada regularis	0.9918	GQ426637.1	Boggemann (2009)	abyssal Atlantic	Böggemann's sample did not come from the type locality of Progoniada regularis Hartman, 1965
Goniadidae sp. NHM_1512	Progoniada regularis	0.9897	KJ847307.1	Böggemann (2014)	abyssal Atlantic	Böggemann's sample did not come from the type locality of Progoniada regularis Hartman, 1965
Goniadidae sp. NHM_1512	Polychaeta sp.	0.9897	KJ736529.1	Janssen et al. (2015)	CCZ
Ampharetidae sp. NHM_1599	Polychaeta sp.	0.9964	KJ736489.	Janssen et al. (2015)	CCZ
Cirratulidae sp. NHM_2093	Monticellina sp.	0.9964	MK971188.	Bonifacio et al. (2020)	CCZ	Monticellina is unaccepted junior homonym, the valid name is Kirekgaardia Blake, 2016
Polynoidae sp. NHM_756	Macellicephala sp.	1	MW487530.1	Bonifacio et al. (2021)	CCZ
Maldanidae sp. NHM_836	Polychaeta sp.	0.9982	KJ736476.1	Janssen et al. (2015)	CCZ
Maldanidae sp. NHM_836	Polychaeta sp.	0.9964	KJ736479.1	Janssen et al. (2015)	CCZ
Maldanidae sp. NHM_836	Polychaeta sp.	0.9964	KJ736475.1	Janssen et al. (2015)	CCZ
Maldanidae sp. NHM_836	Polychaeta sp.	0.9964	KJ736474.1	Janssen et al. (2015)	CCZ
Maldanidae sp. NHM_836	Polychaeta sp.	0.991	KJ736478.1	Janssen et al. (2015)	CCZ
Sigalionidae sp. NHM_881	Sigalionidae sp.	1	KX226907.1	Janssen et al. (2015)	CCZ
Sigalionidae sp. NHM_881	Sigalionidae sp.	1	KX226903.1	Janssen et al. (2015)	CCZ
Sigalionidae sp. NHM_881	Sigalionidae sp.	0.9982	KX226905.1	Janssen et al. (2015)	CCZ
Sigalionidae sp. NHM_881	Sigalionidae sp.	0.9982	KX226904.1	Janssen et al. (2015)	CCZ
Sigalionidae sp. NHM_881	Leanira sp.	0.9982	MK971165.1	Bonifacio et al. (2020)	CCZ
Sigalionidae sp. NHM_881	Sigalionidae sp.	0.9874	KX226925.1	Janssen et al. (2015)	CCZ
Sigalionidae sp. NHM_881	Sigalionidae sp.	0.9838	KX226960.1	Janssen et al. (2015)	CCZ
Sigalionidae sp. NHM_881	Sigalionidae sp.	0.9838	KX226933.1	Janssen et al. (2015)	CCZ
Sigalionidae sp. NHM_881	Sigalionidae sp.	0.9838	KX226931.1	Janssen et al. (2015)	CCZ
Sigalionidae sp. NHM_881	Sigalionidae sp.	0.9838	KJ736605.1	Janssen et al. (2015)	CCZ
Sigalionidae sp. NHM_881	Sigalionidae sp.	0.9838	KJ736603.1	Janssen et al. (2015)	CCZ
Sigalionidae sp. NHM_881	Sigalionidae sp.	0.9838	KJ736602.1	Janssen et al. (2015)	CCZ
Sigalionidae sp. NHM_881	Sigalionidae sp.	0.9838	KJ736595.1	Janssen et al. (2015)	CCZ
Sigalionidae sp. NHM_881	Leanira sp.	0.9838	MK971215.1	Bonifacio et al. (2020)	CCZ
Sigalionidae sp. NHM_881	Sigalionidae sp.	0.9819	KX226968.1	Janssen et al. (2015)	CCZ
Sigalionidae sp. NHM_881	Sigalionidae sp.	0.9819	KX226963.1	Janssen et al. (2015)	CCZ
Sigalionidae sp. NHM_881	Sigalionidae sp.	0.9819	KX226961.1	Janssen et al. (2015)	CCZ
Sigalionidae sp. NHM_881	Sigalionidae sp.	0.9819	KX226957.1	Janssen et al. (2015)	CCZ
Sigalionidae sp. NHM_881	Sigalionidae sp.	0.9819	KX226929.1	Janssen et al. (2015)	CCZ
Sigalionidae sp. NHM_881	Sigalionidae sp.	0.9819	KX226928.1	Janssen et al. (2015)	CCZ
Sigalionidae sp. NHM_881	Sigalionidae sp.	0.9819	KX226927.1	Janssen et al. (2015)	CCZ
Sigalionidae sp. NHM_881	Sigalionidae sp.	0.9819	KX226926.1	Janssen et al. (2015)	CCZ
Sigalionidae sp. NHM_881	Sigalionidae sp.	0.9819	KJ736600.1	Janssen et al. (2015)	CCZ
Sigalionidae sp. NHM_881	Leanira sp.	0.9819	MK971178.1	Bonifacio et al. (2020)	CCZ
Sigalionidae sp. NHM_881	Leanira sp.	0.9819	MK971160.1	Bonifacio et al. (2020)	CCZ
Sigalionidae sp. NHM_881	Sigalionidae sp.	0.9801	KX226966.1	Janssen et al. (2015)	CCZ
Sigalionidae sp. NHM_881	Sigalionidae sp.	0.9801	KX226965.1	Janssen et al. (2015)	CCZ
Sigalionidae sp. NHM_881	Sigalionidae sp.	0.9801	KX226962.1	Janssen et al. (2015)	CCZ
Sigalionidae sp. NHM_881	Sigalionidae sp.	0.9801	KX226959.1	Janssen et al. (2015)	CCZ
Sigalionidae sp. NHM_881	Sigalionidae sp.	0.9801	KX226955.1	Janssen et al. (2015)	CCZ
Sigalionidae sp. NHM_881	Sigalionidae sp.	0.9801	KX226954.1	Janssen et al. (2015)	CCZ
Sigalionidae sp. NHM_881	Sigalionidae sp.	0.9801	KX226953.1	Janssen et al. (2015)	CCZ
Sigalionidae sp. NHM_881	Sigalionidae sp.	0.9801	KJ736599.1	Janssen et al. (2015)	CCZ
Sigalionidae sp. NHM_881	Sigalionidae sp.	0.9801	KJ736597.1	Janssen et al. (2015)	CCZ
Sigalionidae sp. NHM_881	Leanira sp.	0.9801	MK971162.1	Bonifacio et al. (2020)	CCZ
Sigalionidae sp. NHM_881	Sigalionidae sp.	0.9783	KX226958.1	Janssen et al. (2015)	CCZ
Sigalionidae sp. NHM_881	Sigalionidae sp.	0.9783	KX226924.1	Janssen et al. (2015)	CCZ
Maldanidae sp. NHM_900	Maldanidae sp.	0.9892	MK971222.1	Bonifacio et al. (2020)	CCZ
Maldanidae sp. NHM_900	Polychaeta sp.	0.9838	KJ736459.1	Janssen et al. (2015)	CCZ
Cirratulidae sp. NHM_915G	Polychaeta sp.	1	KJ736263.1	Janssen et al. (2015)	CCZ
Cirratulidae sp. NHM_915G	Polychaeta sp.	1	KJ736261.1	Janssen et al. (2015)	CCZ
Cirratulidae sp. NHM_915G	Chaetozone sp.	1	MK971208.1	Bonifacio et al. (2020)	CCZ
Cirratulidae sp. NHM_915G	Chaetozone sp.	1	MK971195.1	Bonifacio et al. (2020)	CCZ
Cirratulidae sp. NHM_915G	Chaetozone sp.	1	MK971183.1	Bonifacio et al. (2020)	CCZ
Cirratulidae sp. NHM_915G	Polychaeta sp.	0.9981	KJ736262.1	Janssen et al. (2015)	CCZ
Cirratulidae sp. NHM_945C	Aphelochaeta sp.	1	MK971219.1	Bonifacio et al. (2020)	CCZ

## Sheet: Sheet3
Select seq KX226903.1	Sigalionidae sp. MA13-Pol15 cytochrome oxidase subunit 1 (COI) gene, partial cds; mitochondrial	Sigalionidae sp. MA13-Pol15	1024	1024	1	0	1	KX226903.1
Select seq KX226905.1	Sigalionidae sp. MA14-Po415 cytochrome oxidase subunit 1 (COI) gene, partial cds; mitochondrial	Sigalionidae sp. MA14-Po415	1018	1018	1	0	0.9982	KX226905.1
Select seq KX226904.1	Sigalionidae sp. MA13-Pol887 cytochrome oxidase subunit 1 (COI) gene, partial cds; mitochondrial	Sigalionidae sp. MA13-Pol887	1018	1018	1	0	0.9982	KX226904.1
Select seq MK971165.1	Leanira sp. 4 PB voucher 058-BGR-0147 cytochrome oxidase subunit 1 (COI) gene, partial cds; mitochondrial	Leanira sp. 4 PB	1018	1018	1	0	0.9982	MK971165.1
Select seq KX226925.1	Sigalionidae sp. MA13-Pol1009 cytochrome oxidase subunit 1 (COI) gene, partial cds; mitochondrial	Sigalionidae sp. MA13-Pol1009	985	985	1	0	0.9874	KX226925.1
Select seq KX226960.1	Sigalionidae sp. MA13-Pol698 cytochrome oxidase subunit 1 (COI) gene, partial cds; mitochondrial	Sigalionidae sp. MA13-Pol698	974	974	1	0	0.9838	KX226960.1
Select seq KX226933.1	Sigalionidae sp. MA13-Pol1045 cytochrome oxidase subunit 1 (COI) gene, partial cds; mitochondrial	Sigalionidae sp. MA13-Pol1045	974	974	1	0	0.9838	KX226933.1
Select seq KX226931.1	Sigalionidae sp. MA13-Pol837 cytochrome oxidase subunit 1 (COI) gene, partial cds; mitochondrial	Sigalionidae sp. MA13-Pol837	974	974	1	0	0.9838	KX226931.1
Select seq KJ736605.1	Sigalionidae sp. EBS12o-Po154 cytochrome oxidase subunit 1 gene, partial cds; mitochondrial	Sigalionidae sp. EBS12o-Po154	974	974	1	0	0.9838	KJ736605.1
Select seq KJ736603.1	Sigalionidae sp. NB-Po225 cytochrome oxidase subunit 1 gene, partial cds; mitochondrial	Sigalionidae sp. NB-Po225	974	974	1	0	0.9838	KJ736603.1
Select seq KJ736602.1	Sigalionidae sp. NB-Po189 cytochrome oxidase subunit 1 gene, partial cds; mitochondrial	Sigalionidae sp. NB-Po189	974	974	1	0	0.9838	KJ736602.1
Select seq KJ736595.1	Sigalionidae sp. EBS12o-Po17 cytochrome oxidase subunit 1 gene, partial cds; mitochondrial	Sigalionidae sp. EBS12o-Po17	974	974	1	0	0.9838	KJ736595.1
Select seq MK971215.1	Leanira sp. 4 PB voucher 095-IOM-0286 cytochrome oxidase subunit 1 (COI) gene, partial cds; mitochondrial	Leanira sp. 4 PB	974	974	1	0	0.9838	MK971215.1
Select seq KX226968.1	Sigalionidae sp. MA14-Po397 cytochrome oxidase subunit 1 (COI) gene, partial cds; mitochondrial	Sigalionidae sp. MA14-Po397	968	968	1	0	0.9819	KX226968.1
Select seq KX226963.1	Sigalionidae sp. MA13-Pol138 cytochrome oxidase subunit 1 (COI) gene, partial cds; mitochondrial	Sigalionidae sp. MA13-Pol138	968	968	1	0	0.9819	KX226963.1
Select seq KX226961.1	Sigalionidae sp. MA13-Pol578 cytochrome oxidase subunit 1 (COI) gene, partial cds; mitochondrial	Sigalionidae sp. MA13-Pol578	968	968	1	0	0.9819	KX226961.1
Select seq KX226957.1	Sigalionidae sp. MA14-Pol193 cytochrome oxidase subunit 1 (COI) gene, partial cds; mitochondrial	Sigalionidae sp. MA14-Pol193	968	968	1	0	0.9819	KX226957.1
Select seq KX226929.1	Sigalionidae sp. MA13-Pol915 cytochrome oxidase subunit 1 (COI) gene, partial cds; mitochondrial	Sigalionidae sp. MA13-Pol915	968	968	1	0	0.9819	KX226929.1
Select seq KX226928.1	Sigalionidae sp. MA13-Pol882 cytochrome oxidase subunit 1 (COI) gene, partial cds; mitochondrial	Sigalionidae sp. MA13-Pol882	968	968	1	0	0.9819	KX226928.1
Select seq KX226927.1	Sigalionidae sp. MA13-Pol791 cytochrome oxidase subunit 1 (COI) gene, partial cds; mitochondrial	Sigalionidae sp. MA13-Pol791	968	968	1	0	0.9819	KX226927.1
Select seq KX226926.1	Sigalionidae sp. MA14-Pol298 cytochrome oxidase subunit 1 (COI) gene, partial cds; mitochondrial	Sigalionidae sp. MA14-Pol298	968	968	1	0	0.9819	KX226926.1
Select seq KJ736600.1	Sigalionidae sp. NB-Po540 cytochrome oxidase subunit 1 gene, partial cds; mitochondrial	Sigalionidae sp. NB-Po540	968	968	1	0	0.9819	KJ736600.1
Select seq MK971178.1	Leanira sp. 4 PB voucher 095-IOM-0287 cytochrome oxidase subunit 1 (COI) gene, partial cds; mitochondrial	Leanira sp. 4 PB	968	968	1	0	0.9819	MK971178.1
Select seq MK971160.1	Leanira sp. 4 PB voucher 137-GSR-0433 cytochrome oxidase subunit 1 (COI) gene, partial cds; mitochondrial	Leanira sp. 4 PB	968	968	1	0	0.9819	MK971160.1
Select seq KX226966.1	Sigalionidae sp. MA14-Po387 cytochrome oxidase subunit 1 (COI) gene, partial cds; mitochondrial	Sigalionidae sp. MA14-Po387	963	963	1	0	0.9801	KX226966.1
Select seq KX226965.1	Sigalionidae sp. MA13-Pol860 cytochrome oxidase subunit 1 (COI) gene, partial cds; mitochondrial	Sigalionidae sp. MA13-Pol860	963	963	1	0	0.9801	KX226965.1
Select seq KX226962.1	Sigalionidae sp. MA13-POl492 cytochrome oxidase subunit 1 (COI) gene, partial cds; mitochondrial	Sigalionidae sp. MA13-POl492	963	963	1	0	0.9801	KX226962.1
Select seq KX226959.1	Sigalionidae sp. MA13-Pol799 cytochrome oxidase subunit 1 (COI) gene, partial cds; mitochondrial	Sigalionidae sp. MA13-Pol799	963	963	1	0	0.9801	KX226959.1
Select seq KX226955.1	Sigalionidae sp. MA14-Pol253 cytochrome oxidase subunit 1 (COI) gene, partial cds; mitochondrial	Sigalionidae sp. MA14-Pol253	963	963	1	0	0.9801	KX226955.1
Select seq KX226954.1	Sigalionidae sp. MA13-Pol1019 cytochrome oxidase subunit 1 (COI) gene, partial cds; mitochondrial	Sigalionidae sp. MA13-Pol1019	963	963	1	0	0.9801	KX226954.1
Select seq KX226953.1	Sigalionidae sp. MA14-Pol217 cytochrome oxidase subunit 1 (COI) gene, partial cds; mitochondrial	Sigalionidae sp. MA14-Pol217	963	963	1	0	0.9801	KX226953.1
Select seq OQ417177.1	Leanira hystricis voucher M1.Mc-31-Lhs cytochrome c oxidase subunit I (COX1) gene, partial cds; mitochondrial	Leanira hystricis	963	963	0.99	0	0.9819	OQ417177.1
Select seq KJ736599.1	Sigalionidae sp. EBS12o-Po25 cytochrome oxidase subunit 1 gene, partial cds; mitochondrial	Sigalionidae sp. EBS12o-Po25	963	963	1	0	0.9801	KJ736599.1
Select seq KJ736597.1	Sigalionidae sp. EBS12o-Po59 cytochrome oxidase subunit 1 gene, partial cds; mitochondrial	Sigalionidae sp. EBS12o-Po59	963	963	1	0	0.9801	KJ736597.1
Select seq MK971162.1	Leanira sp. 4 PB voucher 089-IOM-0253 cytochrome oxidase subunit 1 (COI) gene, partial cds; mitochondrial	Leanira sp. 4 PB	963	963	1	0	0.9801	MK971162.1
Select seq KX226958.1	Sigalionidae sp. MA14-Pol303 cytochrome oxidase subunit 1 (COI) gene, partial cds; mitochondrial	Sigalionidae sp. MA14-Pol303	957	957	1	0	0.9783	KX226958.1
Select seq KX226924.1	Sigalionidae sp. MA13-Pol781 cytochrome oxidase subunit 1 (COI) gene, partial cds; mitochondrial	Sigalionidae sp. MA13-Pol781	957	957	1	0	0.9783	KX226924.1
