# Supplementary material for: Checklist of newly-vouchered annelid taxa from the Clarion-Clipperton Zone, central Pacific Ocean, based on morphology and genetic delimitation
Source: Biodivers Data J. 2023 Sep 15;11:e86921. doi: 10.3897/BDJ.11.e86921 (PMC10848496; doi:10.3897/BDJ.11.e86921)
Supplement: Supplementary material 2 — Combined Darwin Core from taxon treatments in checklist [file bdj-11-e86921-s002.csv]

typeStatus	occurrenceID	catalogNumber	occurrenceDetails	occurrenceRemarks	recordNumber	recordedBy	individualID	individualCount	preparations	disposition	otherCatalogNumbers	associatedSequences	taxonConceptID	scientificName	kingdom	phylum	class	order	family	genus	specificEpithet	taxonRank	verbatimTaxonRank	scientificNameAuthorship	waterBody	stateProvince	locality	verbatimLocality	maximumDepthInMeters	locationRemarks	verbatimLatitude	verbatimLongitude	decimalLatitude	decimalLongitude	geodeticDatum	identifiedBy	dateIdentified	identificationRemarks	identificationQualifier	eventID	samplingProtocol	samplingEffort	eventDate	eventTime	habitat	fieldNotes	eventRemarks	language	institutionCode
Other material	507e5a46-e957-49cc-b669-c9007fd4961d	NHMUK ANEA 2023.309			NHM_1893	Adrian Glover | Helena Wiklund | Thomas Dahlgren | Madeleine Brasier		1	specimen stored in 80% non-denatured ethanol aqueous solution | DNA voucher stored in buffer		0174126196	OQ746731 (16S)	Ampharetidae sp. (NHM_015)	Ampharetidae	Animalia	Annelida	Polychaeta	Terebellida	Ampharetidae			family		Malmgren, 1866	Pacific	Clarion Clipperton Zone	Ocean Mineral Singapore exploration claim Stratum A	OMS Stratum A	4094	Deployment EB11; at Station S10; from R/V Thomas G. Thompson Cruise no. TN319	12°02.49’	117°13.03’	12.0415	-117.21717	WGS84	Helena Wiklund | Lenka Neal | Thomas Dahlgren | Adrian Glover | Madeleine Brasier | Regan Drennan | Eva Stewart	2021-04-20	identified by DNA and morphology		OMS1_AB02_EB11	Brenke Epibenthic Sledge		2015-03-13		Abyssal plain	Collected from nodule (on the epibenthic sledge)		en	NHMUK
Other material	b9af31c4-8d4a-4db6-9f17-69cef171c92c	NHMUK ANEA 2023.308			NHM_0015	Adrian Glover | Helena Wiklund | Thomas Dahlgren | Magdalena Georgieva		1	specimen stored in 80% non-denatured ethanol aqueous solution | DNA voucher stored in buffer		0174127342	OQ746466 (16S) | OQ746789 (18S) | OQ738494 (COI)	Ampharetidae sp. (NHM_015)	Ampharetidae	Animalia	Annelida	Polychaeta	Terebellida	Ampharetidae			family		Malmgren, 1866	Pacific	Clarion Clipperton Zone	UK Seabed Resources Ltd exploration area UK-1 Stratum A	UK1 Stratum A	4336	Deployment EB01; at Station B-K-E; from R/V Melville Cruise no. MV1313	13°50.232	116°33.506	13.8372	-116.55843	WGS84	Helena Wiklund | Lenka Neal | Thomas Dahlgren | Adrian Glover | Madeleine Brasier | Regan Drennan | Eva Stewart	2021-04-20	identified by DNA and morphology		UK1_AB01_EB01	Brenke Epibenthic Sledge		2013-10-09	10:26	Abyssal plain	Collected from epi net (on the epibenthic sledge)		en	NHMUK
Other material	762d256d-4169-44ba-8648-cb5612bbb2ac	NHMUK ANEA 2023.311			NHM_1947I	Adrian Glover | Helena Wiklund | Thomas Dahlgren | Madeleine Brasier		1	specimen stored in 80% non-denatured ethanol aqueous solution | DNA voucher stored in buffer		0174126173	OQ746738 (16S)	Ampharetidae sp. (NHM_044)	Ampharetidae	Animalia	Annelida	Polychaeta	Terebellida	Ampharetidae			family		Malmgren, 1866	Pacific	Clarion Clipperton Zone	Ocean Mineral Singapore exploration claim Stratum A	OMS Stratum A	4094	Deployment EB11; at Station S10; from R/V Thomas G. Thompson Cruise no. TN319	12°02.49’	117°13.03’	12.0415	-117.21717	WGS84	Helena Wiklund | Lenka Neal | Thomas Dahlgren | Adrian Glover | Madeleine Brasier | Regan Drennan | Eva Stewart	2021-04-20	identified by DNA and morphology		OMS1_AB02_EB11	Brenke Epibenthic Sledge		2015-03-13		Abyssal plain	Collected from epi net (on the epibenthic sledge)		en	NHMUK
Other material	e1dca40a-953c-43e1-9f14-589d9f0778f7	NHMUK ANEA 2023.312			NHM_2769	Adrian Glover | Helena Wiklund | Thomas Dahlgren | Madeleine Brasier		1	specimen stored in 80% non-denatured ethanol aqueous solution | DNA voucher stored in buffer		0174126158	OQ746783 (16S)	Ampharetidae sp. (NHM_044)	Ampharetidae	Animalia	Annelida	Polychaeta	Terebellida	Ampharetidae			family		Malmgren, 1866	Pacific	Clarion Clipperton Zone	Ocean Mineral Singapore exploration claim Stratum A	OMS Stratum A	4100	Deployment EB05; at Station S2; from R/V Thomas G. Thompson Cruise no. TN319	12'06.93	117'09.87	12.1155	-117.1645	WGS84	Helena Wiklund | Lenka Neal | Thomas Dahlgren | Adrian Glover | Madeleine Brasier | Regan Drennan | Eva Stewart	2021-04-20	identified by DNA and morphology		OMS1_AB02_EB05	Brenke Epibenthic Sledge		2015-02-26	21:29	Abyssal plain	Collected from supra net (on the epibenthic sledge)		en	NHMUK
Other material	9839d0f4-5a0a-4e5d-9654-015b24d3b65e	NHMUK ANEA 2023.310			NHM_0044	Adrian Glover | Helena Wiklund | Thomas Dahlgren | Magdalena Georgieva		1	specimen stored in 80% non-denatured ethanol aqueous solution | DNA voucher stored in buffer		0174127318	OQ746470 (16S) | OQ746793 (18S)	Ampharetidae sp. (NHM_044)	Ampharetidae	Animalia	Annelida	Polychaeta	Terebellida	Ampharetidae			family		Malmgren, 1866	Pacific	Clarion Clipperton Zone	UK Seabed Resources Ltd exploration area UK-1 Stratum A	UK1 Stratum A	4336	Deployment EB01; at Station B-K-E; from R/V Melville Cruise no. MV1313	13°50.232	116°33.506	13.8372	-116.55843	WGS84	Helena Wiklund | Lenka Neal | Thomas Dahlgren | Adrian Glover | Madeleine Brasier | Regan Drennan | Eva Stewart	2021-04-20	identified by DNA and morphology		UK1_AB01_EB01	Brenke Epibenthic Sledge		2013-10-09	10:26	Abyssal plain	Collected from epi net (on the epibenthic sledge)		en	NHMUK
Other material	dd0453a1-1e71-464b-95c2-37e9fd0cf096	NHMUK ANEA 2023.314			NHM_2541	Adrian Glover | Helena Wiklund | Thomas Dahlgren | Madeleine Brasier		1	specimen stored in 80% non-denatured ethanol aqueous solution | DNA voucher stored in buffer		0174126183	OQ746779 (16S) | OQ738616 (COI)	Ampharetidae sp. (NHM_062)	Ampharetidae	Animalia	Annelida	Polychaeta	Terebellida	Ampharetidae			family		Malmgren, 1866	Pacific	Clarion Clipperton Zone	UK Seabed Resources Ltd exploration area UK-1 Stratum B	UK1 Stratum B	4233	Deployment EB09; at Station U1; from R/V Thomas G. Thompson Cruise no. TN319	12'21.81	116'40.86	12.3635	-116.681	WGS84	Helena Wiklund | Lenka Neal | Thomas Dahlgren | Adrian Glover | Madeleine Brasier | Regan Drennan | Eva Stewart	2021-04-20	identified by DNA and morphology		UK1_AB02_EB09	Brenke Epibenthic Sledge		2015-03-10	10:46	Abyssal plain	Collected from supra net (on the epibenthic sledge)		en	NHMUK
Other material	31a56b58-f256-4f40-9703-9db9a2ab2f85	NHMUK ANEA 2023.313			NHM_0062	Adrian Glover | Helena Wiklund | Thomas Dahlgren | Magdalena Georgieva		1	specimen stored in 80% non-denatured ethanol aqueous solution | DNA voucher stored in buffer		0174127389	OQ746474 (16S) | OQ738499 (COI)	Ampharetidae sp. (NHM_062)	Ampharetidae	Animalia	Annelida	Polychaeta	Terebellida	Ampharetidae			family		Malmgren, 1866	Pacific	Clarion Clipperton Zone	UK Seabed Resources Ltd exploration area UK-1 Stratum A	UK1 Stratum A	4108	Deployment BC04; at Station B; from R/V Melville Cruise no. MV1313	13°50.993	116°38.697	13.84988	-116.64495	WGS84	Helena Wiklund | Lenka Neal | Thomas Dahlgren | Adrian Glover | Madeleine Brasier | Regan Drennan | Eva Stewart	2021-04-20	identified by DNA and morphology		UK1_AB01_BC04	USNEL Box Core		2013-10-09	17:34	Abyssal plain	Collected from 0-2 cm layer of box core using a 300 micron sieve		en	NHMUK
Other material	685b65ce-bf8f-4797-96a2-44fe6139836f	NHMUK ANEA 2023.315			NHM_1082	Adrian Glover | Helena Wiklund | Thomas Dahlgren | Madeleine Brasier		1	specimen stored in 80% non-denatured ethanol aqueous solution | DNA voucher stored in buffer		0174126583	OQ746614 (16S) | OQ746874 (18S)	Ampharetidae sp. (NHM_1082)	Ampharetidae	Animalia	Annelida	Polychaeta	Terebellida	Ampharetidae			family		Malmgren, 1866	Pacific	Clarion Clipperton Zone	Ocean Mineral Singapore exploration claim Stratum A	OMS Stratum A	4100	Deployment EB05; at Station S2; from R/V Thomas G. Thompson Cruise no. TN319	12'06.93	117'09.87	12.1155	-117.1645	WGS84	Helena Wiklund | Lenka Neal | Thomas Dahlgren | Adrian Glover | Madeleine Brasier | Regan Drennan | Eva Stewart	2021-04-20	identified by DNA and morphology		OMS1_AB02_EB05	Brenke Epibenthic Sledge		2015-02-26	21:29	Abyssal plain	Collected from epi net (on the epibenthic sledge)		en	NHMUK
Other material	ca3f461d-5870-46c0-ac9a-14686293a1bd	NHMUK ANEA 2023.316			NHM_1161	Adrian Glover | Helena Wiklund | Thomas Dahlgren | Madeleine Brasier		1	specimen stored in 80% non-denatured ethanol aqueous solution | DNA voucher stored in buffer		0174126544	OQ746629 (16S)	Ampharetidae sp. (NHM_1161)	Ampharetidae	Animalia	Annelida	Polychaeta	Terebellida	Ampharetidae			family		Malmgren, 1866	Pacific	Clarion Clipperton Zone	Ocean Mineral Singapore exploration claim Stratum A	OMS Stratum A	4100	Deployment EB05; at Station S2; from R/V Thomas G. Thompson Cruise no. TN319	12'06.93	117'09.87	12.1155	-117.1645	WGS84	Helena Wiklund | Lenka Neal | Thomas Dahlgren | Adrian Glover | Madeleine Brasier | Regan Drennan | Eva Stewart	2021-04-20	identified by DNA and morphology		OMS1_AB02_EB05	Brenke Epibenthic Sledge		2015-02-26	21:29	Abyssal plain	Collected from epi net (on the epibenthic sledge)		en	NHMUK
Other material	85295d3e-59d7-4bff-890f-5cc294417734	NHMUK ANEA 2023.317			NHM_1338	Adrian Glover | Helena Wiklund | Thomas Dahlgren | Madeleine Brasier		1	specimen stored in 80% non-denatured ethanol aqueous solution | DNA voucher stored in buffer		0174126541	OQ746662 (16S) | OQ746890 (18S)	Ampharetidae sp. (NHM_1338)	Ampharetidae	Animalia	Annelida	Polychaeta	Terebellida	Ampharetidae			family		Malmgren, 1866	Pacific	Clarion Clipperton Zone	Ocean Mineral Singapore exploration claim Stratum A	OMS Stratum A	4302	Deployment EB06; at Station S5; from R/V Thomas G. Thompson Cruise no. TN319	12'15.44	117'18.13	12.25733	-117.30217	WGS84	Helena Wiklund | Lenka Neal | Thomas Dahlgren | Adrian Glover | Madeleine Brasier | Regan Drennan | Eva Stewart	2021-04-20	identified by DNA and morphology		OMS1_AB02_EB06	Brenke Epibenthic Sledge		2015-03-01	04:02	Abyssal plain	Collected from epi net (on the epibenthic sledge)		en	NHMUK
Other material	7fbf71e7-252f-4198-ae99-aadb95a0bcaf	NHMUK ANEA 2023.318			NHM_1347H	Adrian Glover | Helena Wiklund | Thomas Dahlgren | Madeleine Brasier		1	specimen stored in 80% non-denatured ethanol aqueous solution | DNA voucher stored in buffer		0174126538	OQ746666 (16S)	Ampharetidae sp. (NHM_1338)	Ampharetidae	Animalia	Annelida	Polychaeta	Terebellida	Ampharetidae			family		Malmgren, 1866	Pacific	Clarion Clipperton Zone	Ocean Mineral Singapore exploration claim Stratum A	OMS Stratum A	4302	Deployment EB06; at Station S5; from R/V Thomas G. Thompson Cruise no. TN319	12'15.44	117'18.13	12.25733	-117.30217	WGS84	Helena Wiklund | Lenka Neal | Thomas Dahlgren | Adrian Glover | Madeleine Brasier | Regan Drennan | Eva Stewart	2021-04-20	identified by DNA and morphology		OMS1_AB02_EB06	Brenke Epibenthic Sledge		2015-03-01	04:02	Abyssal plain	Collected from epi net (on the epibenthic sledge)		en	NHMUK
Other material	a2069fca-d9ce-4e0b-8899-4b6b2579597f	NHMUK ANEA 2023.319			NHM_1480I	Adrian Glover | Helena Wiklund | Thomas Dahlgren | Madeleine Brasier		1	specimen stored in 80% non-denatured ethanol aqueous solution | DNA voucher stored in buffer		0174126167	OQ746686 (16S)	Ampharetidae sp. (NHM_1338)	Ampharetidae	Animalia	Annelida	Polychaeta	Terebellida	Ampharetidae			family		Malmgren, 1866	Pacific	Clarion Clipperton Zone	UK Seabed Resources Ltd exploration area UK-1 Stratum B	UK1 Stratum B	4137	Deployment EB07; at Station U7; from R/V Thomas G. Thompson Cruise no. TN319	12'27.26	116'36.77	12.45433	-116.61283	WGS84	Helena Wiklund | Lenka Neal | Thomas Dahlgren | Adrian Glover | Madeleine Brasier | Regan Drennan | Eva Stewart	2021-04-20	identified by DNA and morphology		UK1_AB02_EB07	Brenke Epibenthic Sledge		2015-03-03	20:40	Abyssal plain	Collected from epi net (on the epibenthic sledge)		en	NHMUK
Other material	78d51423-12cd-462a-b6ff-2b7701dd1cfd				NHM_1679	Adrian Glover | Helena Wiklund | Thomas Dahlgren | Madeleine Brasier		1	Tissue voucher stored in 80% non-denatured ethanol aqueous solution | DNA voucher stored in buffer		0109405403 | 0174126146	OQ746705 (16S) | OQ738596 (COI)	Ampharetidae sp. (NHM_1578)	Ampharetidae	Animalia	Annelida	Polychaeta	Terebellida	Ampharetidae			family		Malmgren, 1866	Pacific	Clarion Clipperton Zone	UK Seabed Resources Ltd exploration area UK-1 Stratum B	UK1 Stratum B	4233	Deployment EB09; at Station U1; from R/V Thomas G. Thompson Cruise no. TN319	12'21.81	116'40.86	12.3635	-116.681	WGS84	Helena Wiklund | Lenka Neal | Thomas Dahlgren | Adrian Glover | Madeleine Brasier | Regan Drennan | Eva Stewart	2021-04-20	identified by DNA and morphology		UK1_AB02_EB09	Brenke Epibenthic Sledge		2015-03-10	10:46	Abyssal plain	Collected from epi net (on the epibenthic sledge)		en	NHMUK
Other material	f48e8c17-7e2b-4bb0-97ac-77522f2dbd27				NHM_1578	Adrian Glover | Helena Wiklund | Thomas Dahlgren | Madeleine Brasier		1	Tissue voucher stored in 80% non-denatured ethanol aqueous solution | DNA voucher stored in buffer		0109405427 | 0174126169	OQ746695 (16S)	Ampharetidae sp. (NHM_1578)	Ampharetidae	Animalia	Annelida	Polychaeta	Terebellida	Ampharetidae			family		Malmgren, 1866	Pacific	Clarion Clipperton Zone	UK Seabed Resources Ltd exploration area UK-1 Stratum B	UK1 Stratum B	4136	Deployment BC18; at Station U12; from R/V Thomas G. Thompson Cruise no. TN319	12'25.195	116'37.477	12.41992	-116.62462	WGS84	Helena Wiklund | Lenka Neal | Thomas Dahlgren | Adrian Glover | Madeleine Brasier | Regan Drennan | Eva Stewart	2021-04-20	identified by DNA and morphology		UK1_AB02_BC18	USNEL Box Core		2015-03-07		Abyssal plain	Collected from nodule in box core sample		en	NHMUK
Other material	e7d6f641-94c7-4b47-82e6-8c6c9bce476a	NHMUK ANEA 2023.321			NHM_3052	Adrian Glover | Helena Wiklund | Thomas Dahlgren | Madeleine Brasier		1	specimen stored in 80% non-denatured ethanol aqueous solution | DNA voucher stored in buffer		0174123645	OQ746787 (16S) | OQ738620 (COI)	Ampharetidae sp. (NHM_1599)	Ampharetidae	Animalia	Annelida	Polychaeta	Terebellida	Ampharetidae			family		Malmgren, 1866	Pacific	Clarion Clipperton Zone	Ocean Mineral Singapore exploration claim Stratum A	OMS Stratum A	4094	Deployment EB11; at Station S10; from R/V Thomas G. Thompson Cruise no. TN319	12°02.49’	117°13.03’	12.0415	-117.21717	WGS84	Helena Wiklund | Lenka Neal | Thomas Dahlgren | Adrian Glover | Madeleine Brasier | Regan Drennan | Eva Stewart	2021-04-20	identified by DNA and morphology		OMS1_AB02_EB11	Brenke Epibenthic Sledge		2015-03-13		Abyssal plain	Collected from supra net (on the epibenthic sledge)		en	NHMUK
Other material	245db20b-ce90-4ef3-bb4d-eb039472dce4	NHMUK ANEA 2023.320			NHM_1599	Adrian Glover | Helena Wiklund | Thomas Dahlgren | Madeleine Brasier		1	specimen stored in 80% non-denatured ethanol aqueous solution | DNA voucher stored in buffer		0174126145	OQ746697 (16S) | OQ738594 (COI)	Ampharetidae sp. (NHM_1599)	Ampharetidae	Animalia	Annelida	Polychaeta	Terebellida	Ampharetidae			family		Malmgren, 1866	Pacific	Clarion Clipperton Zone	UK Seabed Resources Ltd exploration area UK-1 Stratum B	UK1 Stratum B	4237	Deployment BC19; at Station U12; from R/V Thomas G. Thompson Cruise no. TN319	12'31.273	116'41.889	12.52122	-116.69815	WGS84	Helena Wiklund | Lenka Neal | Thomas Dahlgren | Adrian Glover | Madeleine Brasier | Regan Drennan | Eva Stewart	2021-04-20	identified by DNA and morphology		UK1_AB02_BC19	USNEL Box Core		2015-03-08	01:04	Abyssal plain	Collected from 0-2 cm layer of box core using a 300 micron sieve		en	NHMUK
Other material	2d3a7b31-e8a0-415f-9567-210d34e7cb18	NHMUK ANEA 2023.324			NHM_1025B	Adrian Glover | Helena Wiklund | Thomas Dahlgren | Madeleine Brasier		1	specimen stored in 80% non-denatured ethanol aqueous solution | DNA voucher stored in buffer		0174126558	OQ746608 (16S)	Ampharetidae sp. (NHM_163)	Ampharetidae	Animalia	Annelida	Polychaeta	Terebellida	Ampharetidae			family		Malmgren, 1866	Pacific	Clarion Clipperton Zone	Ocean Mineral Singapore exploration claim Stratum A	OMS Stratum A	4122	Deployment EB04; at Station S1; from R/V Thomas G. Thompson Cruise no. TN319	12'08.02	117'17.52	12.13367	-117.292	WGS84	Helena Wiklund | Lenka Neal | Thomas Dahlgren | Adrian Glover | Madeleine Brasier | Regan Drennan | Eva Stewart	2021-04-20	identified by DNA and morphology		OMS1_AB02_EB04	Brenke Epibenthic Sledge		2015-02-24	19:10	Abyssal plain	Collected from epi net (on the epibenthic sledge)		en	NHMUK
Other material	95d2b92d-dade-45f2-9cbd-89db98044b93	NHMUK ANEA 2023.322			NHM_0163	Adrian Glover | Helena Wiklund | Thomas Dahlgren | Magdalena Georgieva		1	specimen stored in 80% non-denatured ethanol aqueous solution | DNA voucher stored in buffer		0174127365	OQ746480 (16S) | OQ746802 (18S) | OQ738502 (COI)	Ampharetidae sp. (NHM_163)	Ampharetidae	Animalia	Annelida	Polychaeta	Terebellida	Ampharetidae			family		Malmgren, 1866	Pacific	Clarion Clipperton Zone	UK Seabed Resources Ltd exploration area UK-1 Stratum A	UK1 Stratum A	4084	Deployment BC06; at Station D; from R/V Melville Cruise no. MV1313	13°57.794	116°34.093	13.96323	-116.56822	WGS84	Helena Wiklund | Lenka Neal | Thomas Dahlgren | Adrian Glover | Madeleine Brasier | Regan Drennan | Eva Stewart	2021-04-20	identified by DNA and morphology		UK1_AB01_BC06	USNEL Box Core		2013-10-12	23:01:00	Abyssal plain	Collected from 0-2 cm layer of box core using a 300 micron sieve		en	NHMUK
Other material	ed8c2b50-4592-4c7d-a8cc-d45bc33192c7	NHMUK ANEA 2023.323			NHM_0334	Adrian Glover | Helena Wiklund | Thomas Dahlgren | Magdalena Georgieva		1	specimen stored in 80% non-denatured ethanol aqueous solution | DNA voucher stored in buffer		0174127373	OQ746498 (16S) | OQ746816 (18S)	Ampharetidae sp. (NHM_163)	Ampharetidae	Animalia	Annelida	Polychaeta	Terebellida	Ampharetidae			family		Malmgren, 1866	Pacific	Clarion Clipperton Zone	UK Seabed Resources Ltd exploration area UK-1 Stratum A	UK1 Stratum A	4075	Deployment RV05; at Station G; from R/V Melville Cruise no. MV1313			13.76085	-116.4653	WGS84	Helena Wiklund | Lenka Neal | Thomas Dahlgren | Adrian Glover | Madeleine Brasier | Regan Drennan | Eva Stewart	2021-04-20	identified by DNA and morphology		UK1_AB01_RV05	Remotely Operated Vehicle		2013-10-17	19:06	Abyssal plain			en	NHMUK
Other material	ffc13e41-65e2-40aa-ac83-490ff1c6dd9c	NHMUK ANEA 2023.325			NHM_0265	Adrian Glover | Helena Wiklund | Thomas Dahlgren | Magdalena Georgieva		1	specimen stored in 80% non-denatured ethanol aqueous solution | DNA voucher stored in buffer		0174127346	OQ746490 (16S) | OQ746809 (18S) | OQ738508 (COI)	Ampharetidae sp. (NHM_265)	Ampharetidae	Animalia	Annelida	Polychaeta	Terebellida	Ampharetidae			family		Malmgren, 1866	Pacific	Clarion Clipperton Zone	UK Seabed Resources Ltd exploration area UK-1 Stratum A	UK1 Stratum A	4128	Deployment EB04; at Station G-I; from R/V Melville Cruise no. MV1313	13°45.21N	116°29.12W	13.75583	-116.48667	WGS84	Helena Wiklund | Lenka Neal | Thomas Dahlgren | Adrian Glover | Madeleine Brasier | Regan Drennan | Eva Stewart	2021-04-20	identified by DNA and morphology		UK1_AB01_EB04	Brenke Epibenthic Sledge		2013-10-17	01:50	Abyssal plain	Collected from epi net (on the epibenthic sledge)		en	NHMUK
Other material	53f83a0d-ae2f-4b9f-8256-5b4474c05881	NHMUK ANEA 2023.328			NHM_1865	Adrian Glover | Helena Wiklund | Thomas Dahlgren | Madeleine Brasier		1	specimen stored in 80% non-denatured ethanol aqueous solution | DNA voucher stored in buffer		0174126147	OQ746726 (16S)	Ampharetidae sp. (NHM_292)	Ampharetidae	Animalia	Annelida	Polychaeta	Terebellida	Ampharetidae			family		Malmgren, 1866	Pacific	Clarion Clipperton Zone	Ocean Mineral Singapore exploration claim Stratum A	OMS Stratum A	4094	Deployment EB11; at Station S10; from R/V Thomas G. Thompson Cruise no. TN319	12°02.49’	117°13.03’	12.0415	-117.21717	WGS84	Helena Wiklund | Lenka Neal | Thomas Dahlgren | Adrian Glover | Madeleine Brasier | Regan Drennan | Eva Stewart	2021-04-20	identified by DNA and morphology		OMS1_AB02_EB11	Brenke Epibenthic Sledge		2015-03-13		Abyssal plain	Collected from epi net (on the epibenthic sledge)		en	NHMUK
Other material	9bce577f-a5d1-4241-a141-f3d7680992a2	NHMUK ANEA 2023.329			NHM_1947B	Adrian Glover | Helena Wiklund | Thomas Dahlgren | Madeleine Brasier		1	specimen stored in 80% non-denatured ethanol aqueous solution | DNA voucher stored in buffer		0174126187	OQ746735 (16S)	Ampharetidae sp. (NHM_292)	Ampharetidae	Animalia	Annelida	Polychaeta	Terebellida	Ampharetidae			family		Malmgren, 1866	Pacific	Clarion Clipperton Zone	Ocean Mineral Singapore exploration claim Stratum A	OMS Stratum A	4094	Deployment EB11; at Station S10; from R/V Thomas G. Thompson Cruise no. TN319	12°02.49’	117°13.03’	12.0415	-117.21717	WGS84	Helena Wiklund | Lenka Neal | Thomas Dahlgren | Adrian Glover | Madeleine Brasier | Regan Drennan | Eva Stewart	2021-04-20	identified by DNA and morphology		OMS1_AB02_EB11	Brenke Epibenthic Sledge		2015-03-13		Abyssal plain	Collected from epi net (on the epibenthic sledge)		en	NHMUK
Other material	9f927ac9-8377-4b32-9fea-511f5f754314	NHMUK ANEA 2023.327			NHM_1056	Adrian Glover | Helena Wiklund | Thomas Dahlgren | Madeleine Brasier		1	specimen stored in 80% non-denatured ethanol aqueous solution | DNA voucher stored in buffer		0174126534	OQ746610 (16S)	Ampharetidae sp. (NHM_292)	Ampharetidae	Animalia	Annelida	Polychaeta	Terebellida	Ampharetidae			family		Malmgren, 1866	Pacific	Clarion Clipperton Zone	Ocean Mineral Singapore exploration claim Stratum A	OMS Stratum A	4070	Deployment BC09; at Station S2; from R/V Thomas G. Thompson Cruise no. TN319	12'04.914	117'10.691	12.0819	-117.19283	WGS84	Helena Wiklund | Lenka Neal | Thomas Dahlgren | Adrian Glover | Madeleine Brasier | Regan Drennan | Eva Stewart	2021-04-20	identified by DNA and morphology		OMS1_AB02_BC09	USNEL Box Core		2015-02-26	00:37	Abyssal plain	Collected from 0-2 cm layer of box core using a 300 micron sieve		en	NHMUK
Other material	7e5eb261-bac3-4b55-9f7e-6157a269109e	NHMUK ANEA 2023.326			NHM_0292	Adrian Glover | Helena Wiklund | Thomas Dahlgren | Magdalena Georgieva		1	specimen stored in 80% non-denatured ethanol aqueous solution | DNA voucher stored in buffer		0174127370	OQ746493 (16S) | OQ746812 (18S) | OQ738511 (COI)	Ampharetidae sp. (NHM_292)	Ampharetidae	Animalia	Annelida	Polychaeta	Terebellida	Ampharetidae			family		Malmgren, 1866	Pacific	Clarion Clipperton Zone	UK Seabed Resources Ltd exploration area UK-1 Stratum A	UK1 Stratum A	4128	Deployment EB04; at Station G-I; from R/V Melville Cruise no. MV1313	13°45.21N	116°29.12W	13.75583	-116.48667	WGS84	Helena Wiklund | Lenka Neal | Thomas Dahlgren | Adrian Glover | Madeleine Brasier | Regan Drennan | Eva Stewart	2021-04-20	identified by DNA and morphology		UK1_AB01_EB04	Brenke Epibenthic Sledge		2013-10-17	01:50	Abyssal plain	Collected from epi net (on the epibenthic sledge)		en	NHMUK
Other material	aad89212-d7ab-4edb-acc2-4d9c09ffc129	NHMUK ANEA 2023.330			NHM_0774	Adrian Glover | Helena Wiklund | Thomas Dahlgren | Madeleine Brasier		1	specimen stored in 80% non-denatured ethanol aqueous solution | DNA voucher stored in buffer		0174126620	OQ746558 (16S) | OQ746859 (18S)	Ampharetidae sp. (NHM_774)	Ampharetidae	Animalia	Annelida	Polychaeta	Terebellida	Ampharetidae			family		Malmgren, 1866	Pacific	Clarion Clipperton Zone	UK Seabed Resources Ltd exploration area UK-1 Stratum B	UK1 Stratum B	4425	Deployment EB02; at Station U5; from R/V Thomas G. Thompson Cruise no. TN319	12'32.23	116'36.25	12.53717	-116.60417	WGS84	Helena Wiklund | Lenka Neal | Thomas Dahlgren | Adrian Glover | Madeleine Brasier | Regan Drennan | Eva Stewart	2021-04-20	identified by DNA and morphology		UK1_AB02_EB02	Brenke Epibenthic Sledge		2015-02-20	06:24	Abyssal plain	Collected from epi net (on the epibenthic sledge)		en	NHMUK
Other material	764eb650-85ab-46ad-8683-0b051872a2b8				NHM_1177	Adrian Glover | Helena Wiklund | Thomas Dahlgren | Madeleine Brasier		1	Tissue voucher stored in 80% non-denatured ethanol aqueous solution | DNA voucher stored in buffer		0109405353 | 0174126590	OQ746639 (16S) | OQ738569 (COI)	Ampharetidae sp. (NHM_789)	Ampharetidae	Animalia	Annelida	Polychaeta	Terebellida	Ampharetidae			family		Malmgren, 1866	Pacific	Clarion Clipperton Zone	Ocean Mineral Singapore exploration claim Stratum A	OMS Stratum A	4100	Deployment EB05; at Station S2; from R/V Thomas G. Thompson Cruise no. TN319	12'06.93	117'09.87	12.1155	-117.1645	WGS84	Helena Wiklund | Lenka Neal | Thomas Dahlgren | Adrian Glover | Madeleine Brasier | Regan Drennan | Eva Stewart	2021-04-20	identified by DNA and morphology		OMS1_AB02_EB05	Brenke Epibenthic Sledge		2015-02-26	21:29	Abyssal plain	Collected from epi net (on the epibenthic sledge)		en	NHMUK
Other material	83867873-d705-477c-8446-ab97cadcdbc9	NHMUK ANEA 2023.332			NHM_0870	Adrian Glover | Helena Wiklund | Thomas Dahlgren | Madeleine Brasier		1	specimen stored in 80% non-denatured ethanol aqueous solution | DNA voucher stored in buffer		0174126619	OQ746569 (16S)	Ampharetidae sp. (NHM_789)	Ampharetidae	Animalia	Annelida	Polychaeta	Terebellida	Ampharetidae			family		Malmgren, 1866	Pacific	Clarion Clipperton Zone	UK Seabed Resources Ltd exploration area UK-1 Stratum B	UK1 Stratum B	4237	Deployment BC06; at Station U6; from R/V Thomas G. Thompson Cruise no. TN319	12'34.742	116'41.218	12.57903	-116.68697	WGS84	Helena Wiklund | Lenka Neal | Thomas Dahlgren | Adrian Glover | Madeleine Brasier | Regan Drennan | Eva Stewart	2021-04-20	identified by DNA and morphology		UK1_AB02_BC06	USNEL Box Core		2015-02-22	05:08	Abyssal plain	Collected from nodule in box core sample		en	NHMUK
Other material	ac02d984-1ea1-4df5-9976-d0a6756f3b72	NHMUK ANEA 2023.331			NHM_0789	Adrian Glover | Helena Wiklund | Thomas Dahlgren | Madeleine Brasier		1	specimen stored in 80% non-denatured ethanol aqueous solution | DNA voucher stored in buffer		0174126596	OQ746561 (16S) | OQ746860 (18S)	Ampharetidae sp. (NHM_789)	Ampharetidae	Animalia	Annelida	Polychaeta	Terebellida	Ampharetidae			family		Malmgren, 1866	Pacific	Clarion Clipperton Zone	UK Seabed Resources Ltd exploration area UK-1 Stratum B	UK1 Stratum B	4425	Deployment EB02; at Station U5; from R/V Thomas G. Thompson Cruise no. TN319	12'32.23	116'36.25	12.53717	-116.60417	WGS84	Helena Wiklund | Lenka Neal | Thomas Dahlgren | Adrian Glover | Madeleine Brasier | Regan Drennan | Eva Stewart	2021-04-20	identified by DNA and morphology		UK1_AB02_EB02	Brenke Epibenthic Sledge		2015-02-20	06:24	Abyssal plain	Collected from epi net (on the epibenthic sledge)		en	NHMUK
Other material	f0943ab4-98a7-4fbb-8364-f02f74938b88	NHMUK ANEA 2023.333			NHM_1631	Adrian Glover | Helena Wiklund | Thomas Dahlgren | Madeleine Brasier		1	specimen stored in 80% non-denatured ethanol aqueous solution | DNA voucher stored in buffer		0174126237	OQ746698 (16S)	Ampharetidae sp. (NHM_789)	Ampharetidae	Animalia	Annelida	Polychaeta	Terebellida	Ampharetidae			family		Malmgren, 1866	Pacific	Clarion Clipperton Zone	UK Seabed Resources Ltd exploration area UK-1 Stratum B	UK1 Stratum B	4258	Deployment BC20; at Station U13; from R/V Thomas G. Thompson Cruise no. TN319	12'35.813	116'29.614	12.59688	-116.49357	WGS84	Helena Wiklund | Lenka Neal | Thomas Dahlgren | Adrian Glover | Madeleine Brasier | Regan Drennan | Eva Stewart	2021-04-20	identified by DNA and morphology		UK1_AB02_BC20	USNEL Box Core		2015-03-09		Abyssal plain	Collected from nodule in box core sample		en	NHMUK
Other material	74458018-3b05-43ea-bb09-f5898f1fffae	NHMUK ANEA 2023.479			NHM_1385	Adrian Glover | Helena Wiklund | Thomas Dahlgren | Madeleine Brasier		1	specimen stored in 80% non-denatured ethanol aqueous solution | DNA voucher stored in buffer		0174126735	OQ746677 (16S)	Ancistrosyllis sp. (NHM_765)	Ancistrosyllis	Animalia	Annelida	Polychaeta	Phyllodocida	Pilargidae	Ancistrosyllis		genus		McIntosh, 1878	Pacific	Clarion Clipperton Zone	Ocean Mineral Singapore exploration claim Stratum A	OMS Stratum A	4044	Deployment BC12; at Station S6; from R/V Thomas G. Thompson Cruise no. TN319	12'08.695	117'19.526	12.14492	-117.32543	WGS84	Helena Wiklund | Lenka Neal | Thomas Dahlgren | Adrian Glover | Madeleine Brasier | Regan Drennan | Eva Stewart	2021-04-20	identified by DNA and morphology		OMS1_AB02_BC12	USNEL Box Core		2015-03-02	02:20	Abyssal plain	Collected from 0-2 cm layer of box core using a 300 micron sieve		en	NHMUK
Other material	fad23d81-f2be-45af-b33c-09f06c1c10e6	NHMUK ANEA 2023.483			NHM_1775	Adrian Glover | Helena Wiklund | Thomas Dahlgren | Madeleine Brasier		1	specimen stored in 80% non-denatured ethanol aqueous solution | DNA voucher stored in buffer		0174126172	OQ746718 (16S)	Ancistrosyllis sp. (NHM_765)	Ancistrosyllis	Animalia	Annelida	Polychaeta	Phyllodocida	Pilargidae	Ancistrosyllis		genus		McIntosh, 1878	Pacific	Clarion Clipperton Zone	Ocean Mineral Singapore exploration claim Stratum A	OMS Stratum A	4045	Deployment EB10; at Station S7; from R/V Thomas G. Thompson Cruise no. TN319	12'10.43	117'11.57	12.17383	-117.19283	WGS84	Helena Wiklund | Lenka Neal | Thomas Dahlgren | Adrian Glover | Madeleine Brasier | Regan Drennan | Eva Stewart	2021-04-20	identified by DNA and morphology		OMS1_AB02_EB10	Brenke Epibenthic Sledge		2015-03-11	22:49	Abyssal plain	Collected from epi net (on the epibenthic sledge)		en	NHMUK
Other material	044c0dce-8b09-442a-a7ba-b6a01f51362b	NHMUK ANEA 2023.478			NHM_1144	Adrian Glover | Helena Wiklund | Thomas Dahlgren | Madeleine Brasier		1	specimen stored in 80% non-denatured ethanol aqueous solution | DNA voucher stored in buffer		0174126740	OQ746624 (16S) | OQ738561 (COI)	Ancistrosyllis sp. (NHM_765)	Ancistrosyllis	Animalia	Annelida	Polychaeta	Phyllodocida	Pilargidae	Ancistrosyllis		genus		McIntosh, 1878	Pacific	Clarion Clipperton Zone	Ocean Mineral Singapore exploration claim Stratum A	OMS Stratum A	4100	Deployment EB05; at Station S2; from R/V Thomas G. Thompson Cruise no. TN319	12'06.93	117'09.87	12.1155	-117.1645	WGS84	Helena Wiklund | Lenka Neal | Thomas Dahlgren | Adrian Glover | Madeleine Brasier | Regan Drennan | Eva Stewart	2021-04-20	identified by DNA and morphology		OMS1_AB02_EB05	Brenke Epibenthic Sledge		2015-02-26	21:29	Abyssal plain	Collected from epi net (on the epibenthic sledge)		en	NHMUK
Other material	a8516e72-91b7-44d0-8ad6-373689efcdb8	NHMUK ANEA 2023.476			NHM_0860	Adrian Glover | Helena Wiklund | Thomas Dahlgren | Madeleine Brasier		1	specimen stored in 80% non-denatured ethanol aqueous solution | DNA voucher stored in buffer		0174126758	OQ746568 (16S) | OQ738539 (COI)	Ancistrosyllis sp. (NHM_765)	Ancistrosyllis	Animalia	Annelida	Polychaeta	Phyllodocida	Pilargidae	Ancistrosyllis		genus		McIntosh, 1878	Pacific	Clarion Clipperton Zone	UK Seabed Resources Ltd exploration area UK-1 Stratum B	UK1 Stratum B	4237	Deployment BC06; at Station U6; from R/V Thomas G. Thompson Cruise no. TN319	12'34.742	116'41.218	12.57903	-116.68697	WGS84	Helena Wiklund | Lenka Neal | Thomas Dahlgren | Adrian Glover | Madeleine Brasier | Regan Drennan | Eva Stewart	2021-04-20	identified by DNA and morphology		UK1_AB02_BC06	USNEL Box Core		2015-02-22	05:08	Abyssal plain	Collected from 0-2 cm layer of box core using a 300 micron sieve		en	NHMUK
Other material	4487930b-525f-4a9c-bd26-44ca874a7879	NHMUK ANEA 2023.480			NHM_1424	Adrian Glover | Helena Wiklund | Thomas Dahlgren | Madeleine Brasier		1	specimen stored in 80% non-denatured ethanol aqueous solution | DNA voucher stored in buffer		0174126734	OQ746678 (16S) | OQ738583 (COI)	Ancistrosyllis sp. (NHM_765)	Ancistrosyllis	Animalia	Annelida	Polychaeta	Phyllodocida	Pilargidae	Ancistrosyllis		genus		McIntosh, 1878	Pacific	Clarion Clipperton Zone	UK Seabed Resources Ltd exploration area UK-1 Stratum B	UK1 Stratum B	4137	Deployment EB07; at Station U7; from R/V Thomas G. Thompson Cruise no. TN319	12'27.26	116'36.77	12.45433	-116.61283	WGS84	Helena Wiklund | Lenka Neal | Thomas Dahlgren | Adrian Glover | Madeleine Brasier | Regan Drennan | Eva Stewart	2021-04-20	identified by DNA and morphology		UK1_AB02_EB07	Brenke Epibenthic Sledge		2015-03-03	20:40	Abyssal plain	Collected from epi net (on the epibenthic sledge)		en	NHMUK
Other material	a144ec84-3a15-48bc-af13-b159770b956b	NHMUK ANEA 2023.481			NHM_1480D	Adrian Glover | Helena Wiklund | Thomas Dahlgren | Madeleine Brasier		1	specimen stored in 80% non-denatured ethanol aqueous solution | DNA voucher stored in buffer		0174126168	OQ746685 (16S) | OQ738588 (COI)	Ancistrosyllis sp. (NHM_765)	Ancistrosyllis	Animalia	Annelida	Polychaeta	Phyllodocida	Pilargidae	Ancistrosyllis		genus		McIntosh, 1878	Pacific	Clarion Clipperton Zone	UK Seabed Resources Ltd exploration area UK-1 Stratum B	UK1 Stratum B	4137	Deployment EB07; at Station U7; from R/V Thomas G. Thompson Cruise no. TN319	12'27.26	116'36.77	12.45433	-116.61283	WGS84	Helena Wiklund | Lenka Neal | Thomas Dahlgren | Adrian Glover | Madeleine Brasier | Regan Drennan | Eva Stewart	2021-04-20	identified by DNA and morphology		UK1_AB02_EB07	Brenke Epibenthic Sledge		2015-03-03	20:40	Abyssal plain	Collected from epi net (on the epibenthic sledge)		en	NHMUK
Other material	647a7212-09d3-4c85-8bb6-39e7daa66a29	NHMUK ANEA 2023.477			NHM_0951	Adrian Glover | Helena Wiklund | Thomas Dahlgren | Madeleine Brasier		1	specimen stored in 80% non-denatured ethanol aqueous solution | DNA voucher stored in buffer		0174127310	OQ746595 (16S)	Ancistrosyllis sp. (NHM_765)	Ancistrosyllis	Animalia	Annelida	Polychaeta	Phyllodocida	Pilargidae	Ancistrosyllis		genus		McIntosh, 1878	Pacific	Clarion Clipperton Zone	UK Seabed Resources Ltd exploration area UK-1 Stratum B	UK1 Stratum B	4198	Deployment EB03; at Station U4; from R/V Thomas G. Thompson Cruise no. TN319	12'34.28	116'36.63	12.57133	-116.6105	WGS84	Helena Wiklund | Lenka Neal | Thomas Dahlgren | Adrian Glover | Madeleine Brasier | Regan Drennan | Eva Stewart	2021-04-20	identified by DNA and morphology		UK1_AB02_EB03	Brenke Epibenthic Sledge		2015-02-23	05:39	Abyssal plain	Collected from epi net (on the epibenthic sledge)		en	NHMUK
Other material	56f60b64-e7d6-4228-81bd-1fd23fa0acb2	NHMUK ANEA 2023.475			NHM_0765	Adrian Glover | Helena Wiklund | Thomas Dahlgren | Madeleine Brasier		1	specimen stored in 80% non-denatured ethanol aqueous solution | DNA voucher stored in buffer		0174127377	OQ746555 (16S) | OQ746858 (18S) | OQ738535 (COI)	Ancistrosyllis sp. (NHM_765)	Ancistrosyllis	Animalia	Annelida	Polychaeta	Phyllodocida	Pilargidae	Ancistrosyllis		genus		McIntosh, 1878	Pacific	Clarion Clipperton Zone	UK Seabed Resources Ltd exploration area UK-1 Stratum B	UK1 Stratum B	4425	Deployment EB02; at Station U5; from R/V Thomas G. Thompson Cruise no. TN319	12'32.23	116'36.25	12.53717	-116.60417	WGS84	Helena Wiklund | Lenka Neal | Thomas Dahlgren | Adrian Glover | Madeleine Brasier | Regan Drennan | Eva Stewart	2021-04-20	identified by DNA and morphology		UK1_AB02_EB02	Brenke Epibenthic Sledge		2015-02-20	06:24	Abyssal plain	Collected from epi net (on the epibenthic sledge)		en	NHMUK
Other material	2532167f-ba2f-4db2-b342-6e0946fce0dd	NHMUK ANEA 2023.482			NHM_1508B	Adrian Glover | Helena Wiklund | Thomas Dahlgren | Madeleine Brasier		1	specimen stored in 80% non-denatured ethanol aqueous solution | DNA voucher stored in buffer		0174126238	OQ746689 (16S) | OQ738590 (COI)	Ancistrosyllis sp. (NHM_765)	Ancistrosyllis	Animalia	Annelida	Polychaeta	Phyllodocida	Pilargidae	Ancistrosyllis		genus		McIntosh, 1878	Pacific	Clarion Clipperton Zone	UK Seabed Resources Ltd exploration area UK-1 Stratum B	UK1 Stratum B	4196	Deployment BC15; at Station U9; from R/V Thomas G. Thompson Cruise no. TN319	12'27.107	116'30.736	12.45178	-116.51227	WGS84	Helena Wiklund | Lenka Neal | Thomas Dahlgren | Adrian Glover | Madeleine Brasier | Regan Drennan | Eva Stewart	2021-04-20	identified by DNA and morphology		UK1_AB02_BC15	USNEL Box Core		2015-03-04	23:23	Abyssal plain	Collected from 0-2 cm layer of box core using a 300 micron sieve		en	NHMUK
Other material	e1d6f15b-9890-4b86-9660-8150e7187bcb	NHMUK ANEA 2023.336			NHM_1163B	Adrian Glover | Helena Wiklund | Thomas Dahlgren | Madeleine Brasier		1	specimen stored in 80% non-denatured ethanol aqueous solution | DNA voucher stored in buffer		0174126615	OQ738564 (COI)	Chaetopteridae sp. (NHM_331)	Chaetopteridae	Animalia	Annelida	Polychaeta		Chaetopteridae			family		Audouin & Milne Edwards, 1833	Pacific	Clarion Clipperton Zone	Ocean Mineral Singapore exploration claim Stratum A	OMS Stratum A	4100	Deployment EB05; at Station S2; from R/V Thomas G. Thompson Cruise no. TN319	12'06.93	117'09.87	12.1155	-117.1645	WGS84	Helena Wiklund | Lenka Neal | Thomas Dahlgren | Adrian Glover | Madeleine Brasier | Regan Drennan | Eva Stewart	2021-04-20	identified by DNA and morphology		OMS1_AB02_EB05	Brenke Epibenthic Sledge		2015-02-26	21:29	Abyssal plain	Collected from epi net (on the epibenthic sledge)		en	NHMUK
Other material	3311906a-be0f-4e28-af22-6207a2bcf723	NHMUK ANEA 2023.335			NHM_0461	Adrian Glover | Helena Wiklund | Thomas Dahlgren | Magdalena Georgieva		1	specimen stored in 80% non-denatured ethanol aqueous solution | DNA voucher stored in buffer		0174127341	OQ746523 (16S) | OQ746839 (18S) | OQ738523 (COI)	Chaetopteridae sp. (NHM_331)	Chaetopteridae	Animalia	Annelida	Polychaeta		Chaetopteridae			family		Audouin & Milne Edwards, 1833	Pacific	Clarion Clipperton Zone	UK Seabed Resources Ltd exploration area UK-1 Stratum A	UK1 Stratum A	4160	Deployment BC14; at Station L; from R/V Melville Cruise no. MV1313	13°43.597	116°40.200	13.72662	-116.67	WGS84	Helena Wiklund | Lenka Neal | Thomas Dahlgren | Adrian Glover | Madeleine Brasier | Regan Drennan | Eva Stewart	2021-04-20	identified by DNA and morphology		UK1_AB01_BC14	USNEL Box Core		2013-10-22	07:25	Abyssal plain	Collected from 0-2 cm layer of box core using a 300 micron sieve		en	NHMUK
Other material	254da4a4-1ae1-445e-bf4e-49b860eac248	NHMUK ANEA 2023.334			NHM_0331	Adrian Glover | Helena Wiklund | Thomas Dahlgren | Magdalena Georgieva		1	specimen stored in 80% non-denatured ethanol aqueous solution | DNA voucher stored in buffer		0174127338	OQ746496 (16S) | OQ746815 (18S)	Chaetopteridae sp. (NHM_331)	Chaetopteridae	Animalia	Annelida	Polychaeta		Chaetopteridae			family		Audouin & Milne Edwards, 1833	Pacific	Clarion Clipperton Zone	UK Seabed Resources Ltd exploration area UK-1 Stratum A	UK1 Stratum A	4075	Deployment RV05; at Station G; from R/V Melville Cruise no. MV1313			13.76085	-116.4653	WGS84	Helena Wiklund | Lenka Neal | Thomas Dahlgren | Adrian Glover | Madeleine Brasier | Regan Drennan | Eva Stewart	2021-04-20	identified by DNA and morphology		UK1_AB01_RV05	Remotely Operated Vehicle		2013-10-17	19:06	Abyssal plain			en	NHMUK
Other material	49ddbf99-12b3-48a0-85f4-be3135cedf3c	NHMUK ANEA 2023.338			NHM_1303	Adrian Glover | Helena Wiklund | Thomas Dahlgren | Madeleine Brasier		1	specimen stored in 80% non-denatured ethanol aqueous solution | DNA voucher stored in buffer		0174126610	OQ746654 (16S)	Chrysopetalidae NHM (1303)	Chrysopetalidae	Animalia	Annelida	Polychaeta	Phyllodocida	Chrysopetalidae			family		Ehlers, 1864	Pacific	Clarion Clipperton Zone	Ocean Mineral Singapore exploration claim Stratum A	OMS Stratum A	4302	Deployment EB06; at Station S5; from R/V Thomas G. Thompson Cruise no. TN319	12'15.44	117'18.13	12.25733	-117.30217	WGS84	Helena Wiklund | Lenka Neal | Thomas Dahlgren | Adrian Glover | Madeleine Brasier | Regan Drennan | Eva Stewart	2021-04-20	identified by DNA and morphology		OMS1_AB02_EB06	Brenke Epibenthic Sledge		2015-03-01	04:02	Abyssal plain	Collected from epi net (on the epibenthic sledge)		en	NHMUK
Other material	7e421120-0a6f-45c3-b556-ac17a53d07c0				NHM_1349	Adrian Glover | Helena Wiklund | Thomas Dahlgren | Madeleine Brasier		1	Tissue voucher stored in 80% non-denatured ethanol aqueous solution | DNA voucher stored in buffer		0109405357 | 0174126564	OQ746671 (16S)	Chrysopetalidae NHM (1303)	Chrysopetalidae	Animalia	Annelida	Polychaeta	Phyllodocida	Chrysopetalidae			family		Ehlers, 1864	Pacific	Clarion Clipperton Zone	Ocean Mineral Singapore exploration claim Stratum A	OMS Stratum A	4302	Deployment EB06; at Station S5; from R/V Thomas G. Thompson Cruise no. TN319	12'15.44	117'18.13	12.25733	-117.30217	WGS84	Helena Wiklund | Lenka Neal | Thomas Dahlgren | Adrian Glover | Madeleine Brasier | Regan Drennan | Eva Stewart	2021-04-20	identified by DNA and morphology		OMS1_AB02_EB06	Brenke Epibenthic Sledge		2015-03-01	04:02	Abyssal plain	Collected from epi net (on the epibenthic sledge)		en	NHMUK
Other material	6caf2f0d-100a-41ef-81f9-a1b2ac78efff				NHM_1550	Adrian Glover | Helena Wiklund | Thomas Dahlgren | Madeleine Brasier		1	Tissue voucher stored in 80% non-denatured ethanol aqueous solution | DNA voucher stored in buffer		0109405058 | 0174126190	OQ746694 (16S)	Chrysopetalidae sp. (NHM_1550)	Chrysopetalidae	Animalia	Annelida	Polychaeta	Phyllodocida	Chrysopetalidae			family		Ehlers, 1864	Pacific	Clarion Clipperton Zone	UK Seabed Resources Ltd exploration area UK-1 Stratum B	UK1 Stratum B	4226	Deployment MC15; at Station U10; from R/V Thomas G. Thompson Cruise no. TN319	12'34.188	116'32.331	12.5698	-116.53885	WGS84	Helena Wiklund | Lenka Neal | Thomas Dahlgren | Adrian Glover | Madeleine Brasier | Regan Drennan | Eva Stewart	2021-04-20	identified by DNA and morphology		UK1_AB02_MC15	Multi Corer		2015-03-06	06:40	Abyssal plain			en	NHMUK
Other material	8b8985e7-bb39-4e47-b724-ed0ffeeaf71a				NHM_2026	Adrian Glover | Helena Wiklund | Thomas Dahlgren | Madeleine Brasier		2	Tissue voucher stored in 80% non-denatured ethanol aqueous solution | DNA voucher stored in buffer		0174127391 | 0174123646	OQ746747 (16S)	Chrysopetalidae sp. (NHM_2026)	Chrysopetalidae	Animalia	Annelida	Polychaeta	Phyllodocida	Chrysopetalidae			family		Ehlers, 1864	Pacific	Clarion Clipperton Zone	Ocean Mineral Singapore exploration claim Stratum A	OMS Stratum A	4235	Deployment EB12; at Station S11; from R/V Thomas G. Thompson Cruise no. TN319	12'03.03	117'24.28	12.0505	-117.40467	WGS84	Helena Wiklund | Lenka Neal | Thomas Dahlgren | Adrian Glover | Madeleine Brasier | Regan Drennan | Eva Stewart	2021-04-20	identified by DNA and morphology		OMS1_AB02_EB12	Brenke Epibenthic Sledge		2015-03-16	05:30	Abyssal plain	Collected from epi net (on the epibenthic sledge)		en	NHMUK
Other material	2186e2a3-6fc6-4acc-9db0-1c5e9bfb2ba5				NHM_0410	Adrian Glover | Helena Wiklund | Thomas Dahlgren | Magdalena Georgieva		1	Tissue voucher stored in 80% non-denatured ethanol aqueous solution | DNA voucher stored in buffer		0109405360 | 0174127297	OQ746510 (16S) | OQ738518 (COI)	Chrysopetalidae sp. (NHM_410)	Chrysopetalidae	Animalia	Annelida	Polychaeta	Phyllodocida	Chrysopetalidae			family		Ehlers, 1864	Pacific	Clarion Clipperton Zone	UK Seabed Resources Ltd exploration area UK-1 Stratum A	UK1 Stratum A	4500	Deployment BC12; at Station K; from R/V Melville Cruise no. MV1313			13.86328	-116.54885	WGS84	Helena Wiklund | Lenka Neal | Thomas Dahlgren | Adrian Glover | Madeleine Brasier | Regan Drennan | Eva Stewart	2021-04-20	identified by DNA and morphology		UK1_AB01_BC12	USNEL Box Core		2013-10-20	03:39	Abyssal plain	Collected from 0-2 cm layer of box core using a 300 micron sieve		en	NHMUK
Other material	4fb1a01c-38a6-4e15-8b85-84017d04b2cc	NHMUK ANEA 2023.337			NHM_0748A	Adrian Glover | Helena Wiklund | Thomas Dahlgren | Madeleine Brasier		1	specimen stored in 80% non-denatured ethanol aqueous solution | DNA voucher stored in buffer		0174126549	OQ746550 (16S) | OQ746856 (18S)	Chrysopetalidae sp. (NHM_748A)	Chrysopetalidae	Animalia	Annelida	Polychaeta	Phyllodocida	Chrysopetalidae			family		Ehlers, 1864	Pacific	Clarion Clipperton Zone	UK Seabed Resources Ltd exploration area UK-1 Stratum B	UK1 Stratum B	4425	Deployment EB02; at Station U5; from R/V Thomas G. Thompson Cruise no. TN319	12'32.23	116'36.25	12.53717	-116.60417	WGS84	Helena Wiklund | Lenka Neal | Thomas Dahlgren | Adrian Glover | Madeleine Brasier | Regan Drennan | Eva Stewart	2021-04-20	identified by DNA and morphology		UK1_AB02_EB02	Brenke Epibenthic Sledge		2015-02-20	06:24	Abyssal plain	Collected from epi net (on the epibenthic sledge)		en	NHMUK
Other material	263be276-fe26-4b89-bfa4-f76b9ef06c69	NHMUK ANEA 2023.342			NHM_2309	Adrian Glover | Helena Wiklund | Thomas Dahlgren | Madeleine Brasier		1	specimen stored in 80% non-denatured ethanol aqueous solution | DNA voucher stored in buffer			OQ746771 (16S) | OQ738611 (COI)	Cirratulidae (NHM_172)	Cirratulidae	Animalia	Annelida	Polychaeta	Terebellida	Cirratulidae			family		Ryckholt, 1851	Pacific	Clarion Clipperton Zone	Ocean Mineral Singapore exploration claim Stratum A	OMS Stratum A	4302	Deployment EB06; at Station S5; from R/V Thomas G. Thompson Cruise no. TN319	12'15.44	117'18.13	12.25733	-117.30217	WGS84	Helena Wiklund | Lenka Neal | Thomas Dahlgren | Adrian Glover | Madeleine Brasier | Regan Drennan | Eva Stewart	2021-04-20	identified by DNA and morphology		OMS1_AB02_EB06	Brenke Epibenthic Sledge		2015-03-01	04:02	Abyssal plain	Collected from supra net (on the epibenthic sledge)		en	NHMUK
Other material	98ca9a06-74f1-42f9-b6fc-5ea4b8691a85	NHMUK ANEA 2023.341			NHM_1772	Adrian Glover | Helena Wiklund | Thomas Dahlgren | Madeleine Brasier		1	specimen stored in 80% non-denatured ethanol aqueous solution | DNA voucher stored in buffer		0174126212	OQ746716 (16S)	Cirratulidae (NHM_172)	Cirratulidae	Animalia	Annelida	Polychaeta	Terebellida	Cirratulidae			family		Ryckholt, 1851	Pacific	Clarion Clipperton Zone	Ocean Mineral Singapore exploration claim Stratum A	OMS Stratum A	4045	Deployment EB10; at Station S7; from R/V Thomas G. Thompson Cruise no. TN319	12'10.43	117'11.57	12.17383	-117.19283	WGS84	Helena Wiklund | Lenka Neal | Thomas Dahlgren | Adrian Glover | Madeleine Brasier | Regan Drennan | Eva Stewart	2021-04-20	identified by DNA and morphology		OMS1_AB02_EB10	Brenke Epibenthic Sledge		2015-03-11	22:49	Abyssal plain	Collected from epi net (on the epibenthic sledge)		en	NHMUK
Other material	ba3d23d2-4b77-4315-8e05-9130693ebf9a	NHMUK ANEA 2023.340			NHM_0915E	Adrian Glover | Helena Wiklund | Thomas Dahlgren | Madeleine Brasier		1	specimen stored in 80% non-denatured ethanol aqueous solution | DNA voucher stored in buffer		0174126571	OQ746580 (16S)	Cirratulidae (NHM_172)	Cirratulidae	Animalia	Annelida	Polychaeta	Terebellida	Cirratulidae			family		Ryckholt, 1851	Pacific	Clarion Clipperton Zone	UK Seabed Resources Ltd exploration area UK-1 Stratum B	UK1 Stratum B	4198	Deployment EB03; at Station U4; from R/V Thomas G. Thompson Cruise no. TN319	12'34.28	116'36.63	12.57133	-116.6105	WGS84	Helena Wiklund | Lenka Neal | Thomas Dahlgren | Adrian Glover | Madeleine Brasier | Regan Drennan | Eva Stewart	2021-04-20	identified by DNA and morphology		UK1_AB02_EB03	Brenke Epibenthic Sledge		2015-02-23	05:39	Abyssal plain	Collected from epi net (on the epibenthic sledge)		en	NHMUK
Other material	ca6dc878-bf1d-4037-911b-4c62a787320a	NHMUK ANEA 2023.339			NHM_0172	Adrian Glover | Helena Wiklund | Thomas Dahlgren | Magdalena Georgieva		1	specimen stored in 80% non-denatured ethanol aqueous solution | DNA voucher stored in buffer		0174127326	OQ746483 (16S) | OQ746804 (18S) | OQ738504 (COI)	Cirratulidae (NHM_172)	Cirratulidae	Animalia	Annelida	Polychaeta	Terebellida	Cirratulidae			family		Ryckholt, 1851	Pacific	Clarion Clipperton Zone	UK Seabed Resources Ltd exploration area UK-1 Stratum A	UK1 Stratum A	4082	Deployment EB03; at Station D; from R/V Melville Cruise no. MV1313	13°56.089	116°33.011	13.93482	-116.55018	WGS84	Helena Wiklund | Lenka Neal | Thomas Dahlgren | Adrian Glover | Madeleine Brasier | Regan Drennan | Eva Stewart	2021-04-20	identified by DNA and morphology		UK1_AB01_EB03	Brenke Epibenthic Sledge		2013-10-13	12:40	Abyssal plain	Collected from epi net (on the epibenthic sledge)		en	NHMUK
Other material	106a696c-e5a8-4957-b05d-7f61322aaa5b	NHMUK ANEA 2023.343			NHM_1001	Adrian Glover | Helena Wiklund | Thomas Dahlgren | Madeleine Brasier		1	specimen stored in 80% non-denatured ethanol aqueous solution | DNA voucher stored in buffer		0174126582	OQ746602 (16S) | OQ746869 (18S) | OQ738554 (COI)	Cirratulidae sp. (NHM_1001)	Cirratulidae	Animalia	Annelida	Polychaeta	Terebellida	Cirratulidae			family		Ryckholt, 1851	Pacific	Clarion Clipperton Zone	Ocean Mineral Singapore exploration claim Stratum A	OMS Stratum A	4122	Deployment EB04; at Station S1; from R/V Thomas G. Thompson Cruise no. TN319	12'08.02	117'17.52	12.13367	-117.292	WGS84	Helena Wiklund | Lenka Neal | Thomas Dahlgren | Adrian Glover | Madeleine Brasier | Regan Drennan | Eva Stewart	2021-04-20	identified by DNA and morphology		OMS1_AB02_EB04	Brenke Epibenthic Sledge		2015-02-24	19:10	Abyssal plain	Collected from epi net (on the epibenthic sledge)		en	NHMUK
Other material	a702ddd5-a872-4a1a-be2f-792775e2b6e4	NHMUK ANEA 2023.344			NHM_1235	Adrian Glover | Helena Wiklund | Thomas Dahlgren | Madeleine Brasier		1	specimen stored in 80% non-denatured ethanol aqueous solution | DNA voucher stored in buffer		0174126761	OQ746642 (16S) | OQ746882 (18S) | OQ738572 (COI)	Cirratulidae sp. (NHM_1235)	Cirratulidae	Animalia	Annelida	Polychaeta	Terebellida	Cirratulidae			family		Ryckholt, 1851	Pacific	Clarion Clipperton Zone	Ocean Mineral Singapore exploration claim Stratum A	OMS Stratum A	4090	Deployment BC11; at Station S5; from R/V Thomas G. Thompson Cruise no. TN319	12'13.0425	117'19.5229	12.21738	-117.32538	WGS84	Helena Wiklund | Lenka Neal | Thomas Dahlgren | Adrian Glover | Madeleine Brasier | Regan Drennan | Eva Stewart	2021-04-20	identified by DNA and morphology		OMS1_AB02_BC11	USNEL Box Core		2015-02-28	12:09	Abyssal plain	Collected from 0-2 cm layer of box core using a 300 micron sieve		en	NHMUK
Other material	9f707bc2-07fc-4fbe-928e-1ddd92634310				NHM_1236	Adrian Glover | Helena Wiklund | Thomas Dahlgren | Madeleine Brasier		1	Tissue voucher stored in 80% non-denatured ethanol aqueous solution | DNA voucher stored in buffer		0109405405 | 0174126561	OQ746643 (16S) | OQ738573 (COI)	Cirratulidae sp. (NHM_1235)	Cirratulidae	Animalia	Annelida	Polychaeta	Terebellida	Cirratulidae			family		Ryckholt, 1851	Pacific	Clarion Clipperton Zone	Ocean Mineral Singapore exploration claim Stratum A	OMS Stratum A	4090	Deployment BC11; at Station S5; from R/V Thomas G. Thompson Cruise no. TN319	12'13.0425	117'19.5229	12.21738	-117.32538	WGS84	Helena Wiklund | Lenka Neal | Thomas Dahlgren | Adrian Glover | Madeleine Brasier | Regan Drennan | Eva Stewart	2021-04-20	identified by DNA and morphology		OMS1_AB02_BC11	USNEL Box Core		2015-02-28	12:09	Abyssal plain	Collected from 0-2 cm layer of box core using a 300 micron sieve		en	NHMUK
Other material	7c18148c-04be-4327-9146-73389e6f41bd	NHMUK ANEA 2023.345			NHM_2267	Adrian Glover | Helena Wiklund | Thomas Dahlgren | Madeleine Brasier		1	specimen stored in 80% non-denatured ethanol aqueous solution | DNA voucher stored in buffer		0174126160	OQ746768 (16S) | OQ738610 (COI)	Cirratulidae sp. (NHM_1235)	Cirratulidae	Animalia	Annelida	Polychaeta	Terebellida	Cirratulidae			family		Ryckholt, 1851	Pacific	Clarion Clipperton Zone	Ocean Mineral Singapore exploration claim Stratum A	OMS Stratum A	4302	Deployment EB06; at Station S5; from R/V Thomas G. Thompson Cruise no. TN319	12'15.44	117'18.13	12.25733	-117.30217	WGS84	Helena Wiklund | Lenka Neal | Thomas Dahlgren | Adrian Glover | Madeleine Brasier | Regan Drennan | Eva Stewart	2021-04-20	identified by DNA and morphology		OMS1_AB02_EB06	Brenke Epibenthic Sledge		2015-03-01	04:02	Abyssal plain	Collected from supra net (on the epibenthic sledge)		en	NHMUK
Other material	83d30476-e901-418c-940c-b7529a659063	NHMUK ANEA 2023.346			NHM_1429	Adrian Glover | Helena Wiklund | Thomas Dahlgren | Madeleine Brasier		1	specimen stored in 80% non-denatured ethanol aqueous solution | DNA voucher stored in buffer		0174126795	OQ746679 (16S) | OQ738584 (COI)	Cirratulidae sp. (NHM_1429)	Cirratulidae	Animalia	Annelida	Polychaeta	Terebellida	Cirratulidae			family		Ryckholt, 1851	Pacific	Clarion Clipperton Zone	UK Seabed Resources Ltd exploration area UK-1 Stratum B	UK1 Stratum B	4137	Deployment EB07; at Station U7; from R/V Thomas G. Thompson Cruise no. TN319	12'27.26	116'36.77	12.45433	-116.61283	WGS84	Helena Wiklund | Lenka Neal | Thomas Dahlgren | Adrian Glover | Madeleine Brasier | Regan Drennan | Eva Stewart	2021-04-20	identified by DNA and morphology		UK1_AB02_EB07	Brenke Epibenthic Sledge		2015-03-03	20:40	Abyssal plain	Collected from epi net (on the epibenthic sledge)		en	NHMUK
Other material	d81d220a-ad19-4cf2-9a86-ad9b99829b97	NHMUK ANEA 2023.347			NHM_1518	Adrian Glover | Helena Wiklund | Thomas Dahlgren | Madeleine Brasier		1	specimen stored in 80% non-denatured ethanol aqueous solution | DNA voucher stored in buffer		0174126217	OQ746690 (16S) | OQ738592 (COI)	Cirratulidae sp. (NHM_1518)	Cirratulidae	Animalia	Annelida	Polychaeta	Terebellida	Cirratulidae			family		Ryckholt, 1851	Pacific	Clarion Clipperton Zone	UK Seabed Resources Ltd exploration area UK-1 Stratum B	UK1 Stratum B	4252	Deployment EB08; at Station U11; from R/V Thomas G. Thompson Cruise no. TN319	12'30.79	116'29.48	12.51317	-116.49133	WGS84	Helena Wiklund | Lenka Neal | Thomas Dahlgren | Adrian Glover | Madeleine Brasier | Regan Drennan | Eva Stewart	2021-04-20	identified by DNA and morphology		UK1_AB02_EB08	Brenke Epibenthic Sledge		2015-03-05	18:53	Abyssal plain	Collected from epi net (on the epibenthic sledge)		en	NHMUK
Other material	ddddf79a-9875-42e9-8341-c329d0985d75	NHMUK ANEA 2023.348			NHM_0165	Adrian Glover | Helena Wiklund | Thomas Dahlgren | Magdalena Georgieva		1	specimen stored in 80% non-denatured ethanol aqueous solution | DNA voucher stored in buffer		0174127361	OQ746481 (16S) | OQ746803 (18S) | OQ738503 (COI)	Cirratulidae sp. (NHM_165)	Cirratulidae	Animalia	Annelida	Polychaeta	Terebellida	Cirratulidae			family		Ryckholt, 1851	Pacific	Clarion Clipperton Zone	UK Seabed Resources Ltd exploration area UK-1 Stratum A	UK1 Stratum A	4084	Deployment BC06; at Station D; from R/V Melville Cruise no. MV1313	13°57.794	116°34.093	13.96323	-116.56822	WGS84	Helena Wiklund | Lenka Neal | Thomas Dahlgren | Adrian Glover | Madeleine Brasier | Regan Drennan | Eva Stewart	2021-04-20	identified by DNA and morphology		UK1_AB01_BC06	USNEL Box Core		2013-10-12	23:01:00	Abyssal plain	Collected from 0-2 cm layer of box core using a 300 micron sieve		en	NHMUK
Other material	9bad62fb-cafc-44a8-a980-b4e3d82da208	NHMUK ANEA 2023.349			NHM_2093	Adrian Glover | Helena Wiklund | Thomas Dahlgren | Madeleine Brasier		1	specimen stored in 80% non-denatured ethanol aqueous solution | DNA voucher stored in buffer		0174126762	OQ746749 (16S) | OQ746903 (18S) | OQ738604 (COI)	Cirratulidae sp. (NHM_2093)	Cirratulidae	Animalia	Annelida	Polychaeta	Terebellida	Cirratulidae			family		Ryckholt, 1851	Pacific	Clarion Clipperton Zone	Area of Particular Interest APEI-6	APEI-6	4026	Deployment EB13; at Station APEI; from R/V Thomas G. Thompson Cruise no. TN319	19 27.874	120 01.525	19.46457	-120.02542	WGS84	Helena Wiklund | Lenka Neal | Thomas Dahlgren | Adrian Glover | Madeleine Brasier | Regan Drennan | Eva Stewart	2021-04-20	identified by DNA and morphology		APEI6_AB02_EB13	Brenke Epibenthic Sledge		2015-03-20	16:12	Abyssal plain	Collected from epi net (on the epibenthic sledge)		en	NHMUK
Other material	46d6133b-8257-4cc2-9710-29beff87569a	NHMUK ANEA 2023.353			NHM_2163	Adrian Glover | Helena Wiklund | Thomas Dahlgren | Madeleine Brasier		1	specimen stored in 80% non-denatured ethanol aqueous solution | DNA voucher stored in buffer		0174126737	OQ746759 (16S) | OQ746911 (18S)	Cirratulidae sp. (NHM_2163)	Cirratulidae	Animalia	Annelida	Polychaeta	Terebellida	Cirratulidae			family		Ryckholt, 1851	Pacific	Clarion Clipperton Zone	Area of Particular Interest APEI-6	APEI-6	4026	Deployment EB13; at Station APEI; from R/V Thomas G. Thompson Cruise no. TN319	19 27.874	120 01.525	19.46457	-120.02542	WGS84	Helena Wiklund | Lenka Neal | Thomas Dahlgren | Adrian Glover | Madeleine Brasier | Regan Drennan | Eva Stewart	2021-04-20	identified by DNA and morphology		APEI6_AB02_EB13	Brenke Epibenthic Sledge		2015-03-20	16:12	Abyssal plain	Collected from epi net (on the epibenthic sledge)		en	NHMUK
Other material	7d3fe83c-c0bd-4c6f-9a3e-93f016ee6445	NHMUK ANEA 2023.352			NHM_1877	Adrian Glover | Helena Wiklund | Thomas Dahlgren | Madeleine Brasier		1	specimen stored in 80% non-denatured ethanol aqueous solution | DNA voucher stored in buffer		0174126220	OQ746727 (16S)	Cirratulidae sp. (NHM_2163)	Cirratulidae	Animalia	Annelida	Polychaeta	Terebellida	Cirratulidae			family		Ryckholt, 1851	Pacific	Clarion Clipperton Zone	Ocean Mineral Singapore exploration claim Stratum A	OMS Stratum A	4094	Deployment EB11; at Station S10; from R/V Thomas G. Thompson Cruise no. TN319	12°02.49’	117°13.03’	12.0415	-117.21717	WGS84	Helena Wiklund | Lenka Neal | Thomas Dahlgren | Adrian Glover | Madeleine Brasier | Regan Drennan | Eva Stewart	2021-04-20	identified by DNA and morphology		OMS1_AB02_EB11	Brenke Epibenthic Sledge		2015-03-13		Abyssal plain	Collected from epi net (on the epibenthic sledge)		en	NHMUK
Other material	842b2fea-515d-4264-b84b-ab621e7c00a5	NHMUK ANEA 2023.351			NHM_1782	Adrian Glover | Helena Wiklund | Thomas Dahlgren | Madeleine Brasier		1	specimen stored in 80% non-denatured ethanol aqueous solution | DNA voucher stored in buffer		0174126163	OQ746719 (16S)	Cirratulidae sp. (NHM_2163)	Cirratulidae	Animalia	Annelida	Polychaeta	Terebellida	Cirratulidae			family		Ryckholt, 1851	Pacific	Clarion Clipperton Zone	Ocean Mineral Singapore exploration claim Stratum A	OMS Stratum A	4045	Deployment EB10; at Station S7; from R/V Thomas G. Thompson Cruise no. TN319	12'10.43	117'11.57	12.17383	-117.19283	WGS84	Helena Wiklund | Lenka Neal | Thomas Dahlgren | Adrian Glover | Madeleine Brasier | Regan Drennan | Eva Stewart	2021-04-20	identified by DNA and morphology		OMS1_AB02_EB10	Brenke Epibenthic Sledge		2015-03-11	22:49	Abyssal plain	Collected from epi net (on the epibenthic sledge)		en	NHMUK
Other material	cb371587-2a98-47dc-884b-9b1c9e40f156	NHMUK ANEA 2023.350			NHM_1096	Adrian Glover | Helena Wiklund | Thomas Dahlgren | Madeleine Brasier		1	specimen stored in 80% non-denatured ethanol aqueous solution | DNA voucher stored in buffer		0174126568	OQ746617 (16S)	Cirratulidae sp. (NHM_2163)	Cirratulidae	Animalia	Annelida	Polychaeta	Terebellida	Cirratulidae			family		Ryckholt, 1851	Pacific	Clarion Clipperton Zone	Ocean Mineral Singapore exploration claim Stratum A	OMS Stratum A	4100	Deployment EB05; at Station S2; from R/V Thomas G. Thompson Cruise no. TN319	12'06.93	117'09.87	12.1155	-117.1645	WGS84	Helena Wiklund | Lenka Neal | Thomas Dahlgren | Adrian Glover | Madeleine Brasier | Regan Drennan | Eva Stewart	2021-04-20	identified by DNA and morphology		OMS1_AB02_EB05	Brenke Epibenthic Sledge		2015-02-26	21:29	Abyssal plain	Collected from epi net (on the epibenthic sledge)		en	NHMUK
Other material	edd7ede5-507f-497f-97c4-138776cc587f	NHMUK ANEA 2023.356			NHM_1652	Adrian Glover | Helena Wiklund | Thomas Dahlgren | Madeleine Brasier		1	specimen stored in 80% non-denatured ethanol aqueous solution | DNA voucher stored in buffer		0174126218	OQ746700 (16S) | OQ738595 (COI)	Cirratulidae sp. (NHM_269)	Cirratulidae	Animalia	Annelida	Polychaeta	Terebellida	Cirratulidae			family		Ryckholt, 1851	Pacific	Clarion Clipperton Zone	UK Seabed Resources Ltd exploration area UK-1 Stratum B	UK1 Stratum B	4233	Deployment EB09; at Station U1; from R/V Thomas G. Thompson Cruise no. TN319	12'21.81	116'40.86	12.3635	-116.681	WGS84	Helena Wiklund | Lenka Neal | Thomas Dahlgren | Adrian Glover | Madeleine Brasier | Regan Drennan | Eva Stewart	2021-04-20	identified by DNA and morphology		UK1_AB02_EB09	Brenke Epibenthic Sledge		2015-03-10	10:46	Abyssal plain	Collected from epi net (on the epibenthic sledge)		en	NHMUK
Other material	871a36b9-b812-474e-abdc-90fa3ce73fd1	NHMUK ANEA 2023.355			NHM_0460	Adrian Glover | Helena Wiklund | Thomas Dahlgren | Magdalena Georgieva		1	specimen stored in 80% non-denatured ethanol aqueous solution | DNA voucher stored in buffer		0174127366	OQ746522 (16S) | OQ746838 (18S) | OQ738522 (COI)	Cirratulidae sp. (NHM_269)	Cirratulidae	Animalia	Annelida	Polychaeta	Terebellida	Cirratulidae			family		Ryckholt, 1851	Pacific	Clarion Clipperton Zone	UK Seabed Resources Ltd exploration area UK-1 Stratum A	UK1 Stratum A	4163	Deployment BC13; at Station J; from R/V Melville Cruise no. MV1313	13°54.099	116°35.400	13.90165	-116.59	WGS84	Helena Wiklund | Lenka Neal | Thomas Dahlgren | Adrian Glover | Madeleine Brasier | Regan Drennan | Eva Stewart	2021-04-20	identified by DNA and morphology		UK1_AB01_BC13	USNEL Box Core		2013-10-21	13:27	Abyssal plain	Collected from 0-2 cm layer of box core using a 300 micron sieve		en	NHMUK
Other material	85f7e1e1-017b-48cb-b4fc-d58d019d2577	NHMUK ANEA 2023.354			NHM_0269	Adrian Glover | Helena Wiklund | Thomas Dahlgren | Magdalena Georgieva		1	specimen stored in 80% non-denatured ethanol aqueous solution | DNA voucher stored in buffer		0174127320	OQ746491 (16S) | OQ746810 (18S) | OQ738509 (COI)	Cirratulidae sp. (NHM_269)	Cirratulidae	Animalia	Annelida	Polychaeta	Terebellida	Cirratulidae			family		Ryckholt, 1851	Pacific	Clarion Clipperton Zone	UK Seabed Resources Ltd exploration area UK-1 Stratum A	UK1 Stratum A	4128	Deployment EB04; at Station G-I; from R/V Melville Cruise no. MV1313	13°45.21N	116°29.12W	13.75583	-116.48667	WGS84	Helena Wiklund | Lenka Neal | Thomas Dahlgren | Adrian Glover | Madeleine Brasier | Regan Drennan | Eva Stewart	2021-04-20	identified by DNA and morphology		UK1_AB01_EB04	Brenke Epibenthic Sledge		2013-10-17	01:50	Abyssal plain	Collected from epi net (on the epibenthic sledge)		en	NHMUK
Other material	1832ba0b-1541-4677-b87d-7ada063cbaf4				NHM_0305	Adrian Glover | Helena Wiklund | Thomas Dahlgren | Magdalena Georgieva		1	DNA voucher stored in buffer		0174127386	OQ746495 (16S) | OQ746814 (18S) | OQ738513 (COI)	Cirratulidae sp. (NHM_269)	Cirratulidae	Animalia	Annelida	Polychaeta	Terebellida	Cirratulidae			family		Ryckholt, 1851	Pacific	Clarion Clipperton Zone	UK Seabed Resources Ltd exploration area UK-1 Stratum A	UK1 Stratum A	4110	Deployment BC09; at Station G; from R/V Melville Cruise no. MV1313	13°45.726	116°27.825	13.7621	-116.46375	WGS84	Helena Wiklund | Lenka Neal | Thomas Dahlgren | Adrian Glover | Madeleine Brasier | Regan Drennan | Eva Stewart	2021-04-20	identified by DNA and morphology		UK1_AB01_BC09	USNEL Box Core		2013-10-17	13:40	Abyssal plain	Collected from 0-2 cm layer of box core using a 300 micron sieve		en	NHMUK
Other material	27a7fc72-ad9b-4b6f-b11c-8865205eb1a7	NHMUK ANEA 2023.360			NHM_0911	Adrian Glover | Helena Wiklund | Thomas Dahlgren | Madeleine Brasier		1	specimen stored in 80% non-denatured ethanol aqueous solution | DNA voucher stored in buffer		0174126788	OQ746576 (16S)	Cirratulidae sp. (NHM_340)	Cirratulidae	Animalia	Annelida	Polychaeta	Terebellida	Cirratulidae			family		Ryckholt, 1851	Pacific	Clarion Clipperton Zone	UK Seabed Resources Ltd exploration area UK-1 Stratum B	UK1 Stratum B	4198	Deployment EB03; at Station U4; from R/V Thomas G. Thompson Cruise no. TN319	12'34.28	116'36.63	12.57133	-116.6105	WGS84	Helena Wiklund | Lenka Neal | Thomas Dahlgren | Adrian Glover | Madeleine Brasier | Regan Drennan | Eva Stewart	2021-04-20	identified by DNA and morphology		UK1_AB02_EB03	Brenke Epibenthic Sledge		2015-02-23	05:39	Abyssal plain	Collected from epi net (on the epibenthic sledge)		en	NHMUK
Other material	8db2cc65-bab5-4909-9242-ddd50445c91d	NHMUK ANEA 2023.357			NHM_0184	Adrian Glover | Helena Wiklund | Thomas Dahlgren | Magdalena Georgieva		1	specimen stored in 80% non-denatured ethanol aqueous solution | DNA voucher stored in buffer		0174127302	OQ746806 (18S)	Cirratulidae sp. (NHM_340)	Cirratulidae	Animalia	Annelida	Polychaeta	Terebellida	Cirratulidae			family		Ryckholt, 1851	Pacific	Clarion Clipperton Zone	UK Seabed Resources Ltd exploration area UK-1 Stratum A	UK1 Stratum A	4082	Deployment EB03; at Station D; from R/V Melville Cruise no. MV1313	13°56.089	116°33.011	13.93482	-116.55018	WGS84	Helena Wiklund | Lenka Neal | Thomas Dahlgren | Adrian Glover | Madeleine Brasier | Regan Drennan | Eva Stewart	2021-04-20	identified by DNA and morphology		UK1_AB01_EB03	Brenke Epibenthic Sledge		2013-10-13	12:40	Abyssal plain	Collected from epi net (on the epibenthic sledge)		en	NHMUK
Other material	2ba3c476-9bad-45c7-b211-aecf41e2dc5b				NHM_0403	Adrian Glover | Helena Wiklund | Thomas Dahlgren | Magdalena Georgieva		1	DNA voucher stored in buffer		0174127303	OQ746508 (16S) | OQ746825 (18S)	Cirratulidae sp. (NHM_340)	Cirratulidae	Animalia	Annelida	Polychaeta	Terebellida	Cirratulidae			family		Ryckholt, 1851	Pacific	Clarion Clipperton Zone	UK Seabed Resources Ltd exploration area UK-1 Stratum A	UK1 Stratum A	4500	Deployment BC12; at Station K; from R/V Melville Cruise no. MV1313			13.86328	-116.54885	WGS84	Helena Wiklund | Lenka Neal | Thomas Dahlgren | Adrian Glover | Madeleine Brasier | Regan Drennan | Eva Stewart	2021-04-20	identified by DNA and morphology		UK1_AB01_BC12	USNEL Box Core		2013-10-20	03:39	Abyssal plain	Collected from 0-2 cm layer of box core using a 300 micron sieve		en	NHMUK
Other material	639b5257-48da-4039-acad-8ed6d89320f8	NHMUK ANEA 2023.359			NHM_0432	Adrian Glover | Helena Wiklund | Thomas Dahlgren | Magdalena Georgieva		1	specimen stored in 80% non-denatured ethanol aqueous solution | DNA voucher stored in buffer		0174127301	OQ746517 (16S) | OQ746833 (18S)	Cirratulidae sp. (NHM_340)	Cirratulidae	Animalia	Annelida	Polychaeta	Terebellida	Cirratulidae			family		Ryckholt, 1851	Pacific	Clarion Clipperton Zone	UK Seabed Resources Ltd exploration area UK-1 Stratum A	UK1 Stratum A	4011	Deployment RV06; at Station K; from R/V Melville Cruise no. MV1313			13.86367	-116.54432	WGS84	Helena Wiklund | Lenka Neal | Thomas Dahlgren | Adrian Glover | Madeleine Brasier | Regan Drennan | Eva Stewart	2021-04-20	identified by DNA and morphology		UK1_AB01_RV06	Remotely Operated Vehicle		2013-10-20	10:32	Abyssal plain			en	NHMUK
Other material	c0e2016e-b84a-423e-ab99-a189b9986e1a	NHMUK ANEA 2023.358			NHM_0340	Adrian Glover | Helena Wiklund | Thomas Dahlgren | Magdalena Georgieva		1	specimen stored in 80% non-denatured ethanol aqueous solution | DNA voucher stored in buffer		0174127360	OQ746499 (16S) | OQ746817 (18S)	Cirratulidae sp. (NHM_340)	Cirratulidae	Animalia	Annelida	Polychaeta	Terebellida	Cirratulidae			family		Ryckholt, 1851	Pacific	Clarion Clipperton Zone	UK Seabed Resources Ltd exploration area UK-1 Stratum A	UK1 Stratum A	4111	Deployment MC08; at Station I; from R/V Melville Cruise no. MV1313	13°45.700	116°27.620	13.76167	-116.46033	WGS84	Helena Wiklund | Lenka Neal | Thomas Dahlgren | Adrian Glover | Madeleine Brasier | Regan Drennan | Eva Stewart	2021-04-20	identified by DNA and morphology		UK1_AB01_MC08	Multi Corer		2013-10-18	15:54	Abyssal plain			en	NHMUK
Other material	5d03ab02-f8ee-4c4a-bf56-3e6433ff9121	NHMUK ANEA 2023.362			NHM_1268	Adrian Glover | Helena Wiklund | Thomas Dahlgren | Madeleine Brasier		1	specimen stored in 80% non-denatured ethanol aqueous solution | DNA voucher stored in buffer		0174126537	OQ746648 (16S) | OQ738575 (COI)	Cirratulidae sp. (NHM_530)	Cirratulidae	Animalia	Annelida	Polychaeta	Terebellida	Cirratulidae			family		Ryckholt, 1851	Pacific	Clarion Clipperton Zone	Ocean Mineral Singapore exploration claim Stratum A	OMS Stratum A	4302	Deployment EB06; at Station S5; from R/V Thomas G. Thompson Cruise no. TN319	12'15.44	117'18.13	12.25733	-117.30217	WGS84	Helena Wiklund | Lenka Neal | Thomas Dahlgren | Adrian Glover | Madeleine Brasier | Regan Drennan | Eva Stewart	2021-04-20	identified by DNA and morphology		OMS1_AB02_EB06	Brenke Epibenthic Sledge		2015-03-01	04:02	Abyssal plain	Collected from epi net (on the epibenthic sledge)		en	NHMUK
Other material	c993c506-ea97-445d-9932-38980c1f4cbf				NHM_1348H	Adrian Glover | Helena Wiklund | Thomas Dahlgren | Madeleine Brasier		1	Tissue voucher stored in 80% non-denatured ethanol aqueous solution | DNA voucher stored in buffer		0109405378 | 0174126588	OQ746669 (16S) | OQ738579 (COI)	Cirratulidae sp. (NHM_530)	Cirratulidae	Animalia	Annelida	Polychaeta	Terebellida	Cirratulidae			family		Ryckholt, 1851	Pacific	Clarion Clipperton Zone	Ocean Mineral Singapore exploration claim Stratum A	OMS Stratum A	4302	Deployment EB06; at Station S5; from R/V Thomas G. Thompson Cruise no. TN319	12'15.44	117'18.13	12.25733	-117.30217	WGS84	Helena Wiklund | Lenka Neal | Thomas Dahlgren | Adrian Glover | Madeleine Brasier | Regan Drennan | Eva Stewart	2021-04-20	identified by DNA and morphology		OMS1_AB02_EB06	Brenke Epibenthic Sledge		2015-03-01	04:02	Abyssal plain	Collected from epi net (on the epibenthic sledge)		en	NHMUK
Other material	0ce87307-022f-46d6-a20e-d0d559fb9a19	NHMUK ANEA 2023.361			NHM_0530	Adrian Glover | Helena Wiklund | Thomas Dahlgren | Madeleine Brasier		1	specimen stored in 80% non-denatured ethanol aqueous solution | DNA voucher stored in buffer		0174126731	OQ746525 (16S) | OQ746842 (18S) | OQ738524 (COI)	Cirratulidae sp. (NHM_530)	Cirratulidae	Animalia	Annelida	Polychaeta	Terebellida	Cirratulidae			family		Ryckholt, 1851	Pacific	Clarion Clipperton Zone	UK Seabed Resources Ltd exploration area UK-1 Stratum B	UK1 Stratum B	4158	Deployment BC02; at Station U2; from R/V Thomas G. Thompson Cruise no. TN319	12'22.020	116'31.017	12.367	-116.51695	WGS84	Helena Wiklund | Lenka Neal | Thomas Dahlgren | Adrian Glover | Madeleine Brasier | Regan Drennan | Eva Stewart	2021-04-20	identified by DNA and morphology		UK1_AB02_BC02	USNEL Box Core		2015-02-17	12:12	Abyssal plain	Collected from 0-2 cm layer of box core using a 300 micron sieve		en	NHMUK
Other material	14ee9ede-2fce-4d47-bdf4-1e30cf81bca0				NHM_0734	Adrian Glover | Helena Wiklund | Thomas Dahlgren | Madeleine Brasier		1	Tissue voucher stored in 80% non-denatured ethanol aqueous solution | DNA voucher stored in buffer		0109405383 | 0174126621	OQ746545 (16S) | OQ746853 (18S) | OQ738534 (COI)	Cirratulidae sp. (NHM_734)	Cirratulidae	Animalia	Annelida	Polychaeta	Terebellida	Cirratulidae			family		Ryckholt, 1851	Pacific	Clarion Clipperton Zone	UK Seabed Resources Ltd exploration area UK-1 Stratum B	UK1 Stratum B	4425	Deployment EB02; at Station U5; from R/V Thomas G. Thompson Cruise no. TN319	12'32.23	116'36.25	12.53717	-116.60417	WGS84	Helena Wiklund | Lenka Neal | Thomas Dahlgren | Adrian Glover | Madeleine Brasier | Regan Drennan | Eva Stewart	2021-04-20	identified by DNA and morphology		UK1_AB02_EB02	Brenke Epibenthic Sledge		2015-02-20	06:24	Abyssal plain	Collected from epi net (on the epibenthic sledge)		en	NHMUK
Other material	e5a3102e-1ed5-44f9-aae3-62815bbc4f52				NHM_1348I	Adrian Glover | Helena Wiklund | Thomas Dahlgren | Madeleine Brasier		1	Tissue voucher stored in 80% non-denatured ethanol aqueous solution | DNA voucher stored in buffer		0109405357 | 0174126587	OQ746670 (16S) | OQ738580 (COI)	Cirratulidae sp. (NHM_904)	Cirratulidae	Animalia	Annelida	Polychaeta	Terebellida	Cirratulidae			family		Ryckholt, 1851	Pacific	Clarion Clipperton Zone	Ocean Mineral Singapore exploration claim Stratum A	OMS Stratum A	4302	Deployment EB06; at Station S5; from R/V Thomas G. Thompson Cruise no. TN319	12'15.44	117'18.13	12.25733	-117.30217	WGS84	Helena Wiklund | Lenka Neal | Thomas Dahlgren | Adrian Glover | Madeleine Brasier | Regan Drennan | Eva Stewart	2021-04-20	identified by DNA and morphology		OMS1_AB02_EB06	Brenke Epibenthic Sledge		2015-03-01	04:02	Abyssal plain	Collected from epi net (on the epibenthic sledge)		en	NHMUK
Other material	0c1e10ac-85ec-4c62-9fcc-3d6e376e67ef	NHMUK ANEA 2023.363			NHM_0904	Adrian Glover | Helena Wiklund | Thomas Dahlgren | Madeleine Brasier		1	specimen stored in 80% non-denatured ethanol aqueous solution | DNA voucher stored in buffer		0174126812	OQ746574 (16S) | OQ746865 (18S) | OQ738542 (COI)	Cirratulidae sp. (NHM_904)	Cirratulidae	Animalia	Annelida	Polychaeta	Terebellida	Cirratulidae			family		Ryckholt, 1851	Pacific	Clarion Clipperton Zone	UK Seabed Resources Ltd exploration area UK-1 Stratum B	UK1 Stratum B	4198	Deployment EB03; at Station U4; from R/V Thomas G. Thompson Cruise no. TN319	12'34.28	116'36.63	12.57133	-116.6105	WGS84	Helena Wiklund | Lenka Neal | Thomas Dahlgren | Adrian Glover | Madeleine Brasier | Regan Drennan | Eva Stewart	2021-04-20	identified by DNA and morphology		UK1_AB02_EB03	Brenke Epibenthic Sledge		2015-02-23	05:39	Abyssal plain	Collected from epi net (on the epibenthic sledge)		en	NHMUK
Other material	5ab33a72-2720-4280-8b8f-a9ae88674e90	NHMUK ANEA 2023.365			NHM_1271	Adrian Glover | Helena Wiklund | Thomas Dahlgren | Madeleine Brasier		1	specimen stored in 80% non-denatured ethanol aqueous solution | DNA voucher stored in buffer		0174126613	OQ746650 (16S)	Cirratulidae sp. (NHM_915G)	Cirratulidae	Animalia	Annelida	Polychaeta	Terebellida	Cirratulidae			family		Ryckholt, 1851	Pacific	Clarion Clipperton Zone	Ocean Mineral Singapore exploration claim Stratum A	OMS Stratum A	4302	Deployment EB06; at Station S5; from R/V Thomas G. Thompson Cruise no. TN319	12'15.44	117'18.13	12.25733	-117.30217	WGS84	Helena Wiklund | Lenka Neal | Thomas Dahlgren | Adrian Glover | Madeleine Brasier | Regan Drennan | Eva Stewart	2021-04-20	identified by DNA and morphology		OMS1_AB02_EB06	Brenke Epibenthic Sledge		2015-03-01	04:02	Abyssal plain	Collected from epi net (on the epibenthic sledge)		en	NHMUK
Other material	1e31c1cf-3c16-46ed-97be-a4596bb9e53f	NHMUK ANEA 2023.367			NHM_1948B	Adrian Glover | Helena Wiklund | Thomas Dahlgren | Madeleine Brasier		1	specimen stored in 80% non-denatured ethanol aqueous solution | DNA voucher stored in buffer		0174126149	OQ746740 (16S)	Cirratulidae sp. (NHM_915G)	Cirratulidae	Animalia	Annelida	Polychaeta	Terebellida	Cirratulidae			family		Ryckholt, 1851	Pacific	Clarion Clipperton Zone	Ocean Mineral Singapore exploration claim Stratum A	OMS Stratum A	4094	Deployment EB11; at Station S10; from R/V Thomas G. Thompson Cruise no. TN319	12°02.49’	117°13.03’	12.0415	-117.21717	WGS84	Helena Wiklund | Lenka Neal | Thomas Dahlgren | Adrian Glover | Madeleine Brasier | Regan Drennan | Eva Stewart	2021-04-20	identified by DNA and morphology		OMS1_AB02_EB11	Brenke Epibenthic Sledge		2015-03-13		Abyssal plain	Collected from epi net (on the epibenthic sledge)		en	NHMUK
Other material	67c1d139-3490-4791-9034-e1a8d23c8d18	NHMUK ANEA 2023.366			NHM_1784	Adrian Glover | Helena Wiklund | Thomas Dahlgren | Madeleine Brasier		1	specimen stored in 80% non-denatured ethanol aqueous solution | DNA voucher stored in buffer		0174126148	OQ746720 (16S)	Cirratulidae sp. (NHM_915G)	Cirratulidae	Animalia	Annelida	Polychaeta	Terebellida	Cirratulidae			family		Ryckholt, 1851	Pacific	Clarion Clipperton Zone	Ocean Mineral Singapore exploration claim Stratum A	OMS Stratum A	4045	Deployment EB10; at Station S7; from R/V Thomas G. Thompson Cruise no. TN319	12'10.43	117'11.57	12.17383	-117.19283	WGS84	Helena Wiklund | Lenka Neal | Thomas Dahlgren | Adrian Glover | Madeleine Brasier | Regan Drennan | Eva Stewart	2021-04-20	identified by DNA and morphology		OMS1_AB02_EB10	Brenke Epibenthic Sledge		2015-03-11	22:49	Abyssal plain	Collected from epi net (on the epibenthic sledge)		en	NHMUK
Other material	37163e7a-1278-4b8f-9dd6-15dcce953441	NHMUK ANEA 2023.364			NHM_0915G	Adrian Glover | Helena Wiklund | Thomas Dahlgren | Madeleine Brasier		1	specimen stored in 80% non-denatured ethanol aqueous solution | DNA voucher stored in buffer		0174126547	OQ746582 (16S) | OQ746866 (18S) | OQ738545 (COI)	Cirratulidae sp. (NHM_915G)	Cirratulidae	Animalia	Annelida	Polychaeta	Terebellida	Cirratulidae			family		Ryckholt, 1851	Pacific	Clarion Clipperton Zone	UK Seabed Resources Ltd exploration area UK-1 Stratum B	UK1 Stratum B	4198	Deployment EB03; at Station U4; from R/V Thomas G. Thompson Cruise no. TN319	12'34.28	116'36.63	12.57133	-116.6105	WGS84	Helena Wiklund | Lenka Neal | Thomas Dahlgren | Adrian Glover | Madeleine Brasier | Regan Drennan | Eva Stewart	2021-04-20	identified by DNA and morphology		UK1_AB02_EB03	Brenke Epibenthic Sledge		2015-02-23	05:39	Abyssal plain	Collected from epi net (on the epibenthic sledge)		en	NHMUK
Other material	a421359f-1072-4b06-b840-500ce0ecfa16	NHMUK ANEA 2023.368			NHM_0945C	Adrian Glover | Helena Wiklund | Thomas Dahlgren | Madeleine Brasier		1	specimen stored in 80% non-denatured ethanol aqueous solution | DNA voucher stored in buffer		0174126546	OQ746594 (16S) | OQ746867 (18S) | OQ738551 (COI)	Cirratulidae sp. (NHM_945C)	Cirratulidae	Animalia	Annelida	Polychaeta	Terebellida	Cirratulidae			family		Ryckholt, 1851	Pacific	Clarion Clipperton Zone	UK Seabed Resources Ltd exploration area UK-1 Stratum B	UK1 Stratum B	4198	Deployment EB03; at Station U4; from R/V Thomas G. Thompson Cruise no. TN319	12'34.28	116'36.63	12.57133	-116.6105	WGS84	Helena Wiklund | Lenka Neal | Thomas Dahlgren | Adrian Glover | Madeleine Brasier | Regan Drennan | Eva Stewart	2021-04-20	identified by DNA and morphology		UK1_AB02_EB03	Brenke Epibenthic Sledge		2015-02-23	05:39	Abyssal plain	Collected from epi net (on the epibenthic sledge)		en	NHMUK
Other material	85e50ab7-a685-43ab-aa0e-4566981ac95b	NHMUK ANEA 2023.370			NHM_1159	Adrian Glover | Helena Wiklund | Thomas Dahlgren | Madeleine Brasier		1	specimen stored in 80% non-denatured ethanol aqueous solution | DNA voucher stored in buffer		0174126729	OQ746628 (16S) | OQ746877 (18S)	Flabelligeridae sp. (NHM_045)	Flabelligeridae	Animalia	Annelida	Polychaeta	Terebellida	Flabelligeridae			family		de Saint-Joseph, 1894	Pacific	Clarion Clipperton Zone	Ocean Mineral Singapore exploration claim Stratum A	OMS Stratum A	4100	Deployment EB05; at Station S2; from R/V Thomas G. Thompson Cruise no. TN319	12'06.93	117'09.87	12.1155	-117.1645	WGS84	Helena Wiklund | Lenka Neal | Thomas Dahlgren | Adrian Glover | Madeleine Brasier | Regan Drennan | Eva Stewart	2021-04-20	identified by DNA and morphology		OMS1_AB02_EB05	Brenke Epibenthic Sledge		2015-02-26	21:29	Abyssal plain	Collected from epi net (on the epibenthic sledge)		en	NHMUK
Other material	383c8b7b-ca6e-4eaf-aca0-1c92814a8072	NHMUK ANEA 2023.369			NHM_0945B	Adrian Glover | Helena Wiklund | Thomas Dahlgren | Madeleine Brasier		1	specimen stored in 80% non-denatured ethanol aqueous solution | DNA voucher stored in buffer		0174126557	OQ746593 (16S)	Flabelligeridae sp. (NHM_045)	Flabelligeridae	Animalia	Annelida	Polychaeta	Terebellida	Flabelligeridae			family		de Saint-Joseph, 1894	Pacific	Clarion Clipperton Zone	UK Seabed Resources Ltd exploration area UK-1 Stratum B	UK1 Stratum B	4198	Deployment EB03; at Station U4; from R/V Thomas G. Thompson Cruise no. TN319	12'34.28	116'36.63	12.57133	-116.6105	WGS84	Helena Wiklund | Lenka Neal | Thomas Dahlgren | Adrian Glover | Madeleine Brasier | Regan Drennan | Eva Stewart	2021-04-20	identified by DNA and morphology		UK1_AB02_EB03	Brenke Epibenthic Sledge		2015-02-23	05:39	Abyssal plain	Collected from epi net (on the epibenthic sledge)		en	NHMUK
Other material	e2207e67-0c98-4ef1-80cd-e6bbc3d2c624				NHM_0045	Adrian Glover | Helena Wiklund | Thomas Dahlgren | Magdalena Georgieva		1	Tissue voucher stored in 80% non-denatured ethanol aqueous solution | DNA voucher stored in buffer		0109405385 | 0174127317	OQ746471 (16S) | OQ746794 (18S) | OQ738497 (COI)	Flabelligeridae sp. (NHM_045)	Flabelligeridae	Animalia	Annelida	Polychaeta	Terebellida	Flabelligeridae			family		de Saint-Joseph, 1894	Pacific	Clarion Clipperton Zone	UK Seabed Resources Ltd exploration area UK-1 Stratum A	UK1 Stratum A	4336	Deployment EB01; at Station B-K-E; from R/V Melville Cruise no. MV1313	13°50.232	116°33.506	13.8372	-116.55843	WGS84	Helena Wiklund | Lenka Neal | Thomas Dahlgren | Adrian Glover | Madeleine Brasier | Regan Drennan | Eva Stewart	2021-04-20	identified by DNA and morphology		UK1_AB01_EB01	Brenke Epibenthic Sledge		2013-10-09	10:26	Abyssal plain	Collected from epi net (on the epibenthic sledge)		en	NHMUK
Other material	0e4cf3d2-98dd-4153-9233-222f689072fb	NHMUK ANEA 2023.371			NHM_1274	Adrian Glover | Helena Wiklund | Thomas Dahlgren | Madeleine Brasier		1	specimen stored in 80% non-denatured ethanol aqueous solution | DNA voucher stored in buffer		0174126759	OQ746651 (16S)	Flabelligeridae sp. (NHM_1274)	Flabelligeridae	Animalia	Annelida	Polychaeta	Terebellida	Flabelligeridae			family		de Saint-Joseph, 1894	Pacific	Clarion Clipperton Zone	Ocean Mineral Singapore exploration claim Stratum A	OMS Stratum A	4302	Deployment EB06; at Station S5; from R/V Thomas G. Thompson Cruise no. TN319	12'15.44	117'18.13	12.25733	-117.30217	WGS84	Helena Wiklund | Lenka Neal | Thomas Dahlgren | Adrian Glover | Madeleine Brasier | Regan Drennan | Eva Stewart	2021-04-20	identified by DNA and morphology		OMS1_AB02_EB06	Brenke Epibenthic Sledge		2015-03-01	04:02	Abyssal plain	Collected from epi net (on the epibenthic sledge)		en	NHMUK
Other material	7a5fcec6-b6cc-46d1-824a-10ec8e721f96	NHMUK ANEA 2023.372			NHM_1453	Adrian Glover | Helena Wiklund | Thomas Dahlgren | Madeleine Brasier		1	specimen stored in 80% non-denatured ethanol aqueous solution | DNA voucher stored in buffer		0174126778	OQ746682 (16S)	Flabelligeridae sp. (NHM_1274)	Flabelligeridae	Animalia	Annelida	Polychaeta	Terebellida	Flabelligeridae			family		de Saint-Joseph, 1894	Pacific	Clarion Clipperton Zone	UK Seabed Resources Ltd exploration area UK-1 Stratum B	UK1 Stratum B	4137	Deployment EB07; at Station U7; from R/V Thomas G. Thompson Cruise no. TN319	12'27.26	116'36.77	12.45433	-116.61283	WGS84	Helena Wiklund | Lenka Neal | Thomas Dahlgren | Adrian Glover | Madeleine Brasier | Regan Drennan | Eva Stewart	2021-04-20	identified by DNA and morphology		UK1_AB02_EB07	Brenke Epibenthic Sledge		2015-03-03	20:40	Abyssal plain	Collected from epi net (on the epibenthic sledge)		en	NHMUK
Other material	a3eb5da1-f0f1-42e9-acd7-8375847cfd3e	NHMUK ANEA 2023.373			NHM_1313	Adrian Glover | Helena Wiklund | Thomas Dahlgren | Madeleine Brasier		1	specimen stored in 80% non-denatured ethanol aqueous solution | DNA voucher stored in buffer		0174126752	OQ746656 (16S) | OQ746887 (18S)	Flabelligeridae sp. (NHM_1313)	Flabelligeridae	Animalia	Annelida	Polychaeta	Terebellida	Flabelligeridae			family		de Saint-Joseph, 1894	Pacific	Clarion Clipperton Zone	Ocean Mineral Singapore exploration claim Stratum A	OMS Stratum A	4302	Deployment EB06; at Station S5; from R/V Thomas G. Thompson Cruise no. TN319	12'15.44	117'18.13	12.25733	-117.30217	WGS84	Helena Wiklund | Lenka Neal | Thomas Dahlgren | Adrian Glover | Madeleine Brasier | Regan Drennan | Eva Stewart	2021-04-20	identified by DNA and morphology		OMS1_AB02_EB06	Brenke Epibenthic Sledge		2015-03-01	04:02	Abyssal plain	Collected from epi net (on the epibenthic sledge)		en	NHMUK
Other material	aa460709-854e-45f3-b137-4587f0fb9639	NHMUK ANEA 2023.374			NHM_1742	Adrian Glover | Helena Wiklund | Thomas Dahlgren | Madeleine Brasier		1	specimen stored in 80% non-denatured ethanol aqueous solution | DNA voucher stored in buffer		0174126757	OQ746710 (16S)	Flabelligeridae sp. (NHM_1313)	Flabelligeridae	Animalia	Annelida	Polychaeta	Terebellida	Flabelligeridae			family		de Saint-Joseph, 1894	Pacific	Clarion Clipperton Zone	Ocean Mineral Singapore exploration claim Stratum A	OMS Stratum A	4045	Deployment EB10; at Station S7; from R/V Thomas G. Thompson Cruise no. TN319	12'10.43	117'11.57	12.17383	-117.19283	WGS84	Helena Wiklund | Lenka Neal | Thomas Dahlgren | Adrian Glover | Madeleine Brasier | Regan Drennan | Eva Stewart	2021-04-20	identified by DNA and morphology		OMS1_AB02_EB10	Brenke Epibenthic Sledge		2015-03-11	22:49	Abyssal plain	Collected from epi net (on the epibenthic sledge)		en	NHMUK
Other material	c83a864a-556c-4f8c-8fd5-63528d7d2155	NHMUK ANEA 2023.375			NHM_1761	Adrian Glover | Helena Wiklund | Thomas Dahlgren | Madeleine Brasier		1	specimen stored in 80% non-denatured ethanol aqueous solution | DNA voucher stored in buffer		0174126733	OQ746713 (16S)	Flabelligeridae sp. (NHM_1313)	Flabelligeridae	Animalia	Annelida	Polychaeta	Terebellida	Flabelligeridae			family		de Saint-Joseph, 1894	Pacific	Clarion Clipperton Zone	Ocean Mineral Singapore exploration claim Stratum A	OMS Stratum A	4045	Deployment EB10; at Station S7; from R/V Thomas G. Thompson Cruise no. TN319	12'10.43	117'11.57	12.17383	-117.19283	WGS84	Helena Wiklund | Lenka Neal | Thomas Dahlgren | Adrian Glover | Madeleine Brasier | Regan Drennan | Eva Stewart	2021-04-20	identified by DNA and morphology		OMS1_AB02_EB10	Brenke Epibenthic Sledge		2015-03-11	22:49	Abyssal plain	Collected from epi net (on the epibenthic sledge)		en	NHMUK
Other material	dc997f06-1d27-4165-b815-6317c3f9b347	NHMUK ANEA 2023.376			NHM_1175	Adrian Glover | Helena Wiklund | Thomas Dahlgren | Madeleine Brasier		1	specimen stored in 80% non-denatured ethanol aqueous solution | DNA voucher stored in buffer		0174126609	OQ746638 (16S) | OQ738568 (COI)	Flabelligeridae sp. (NHM_1638)	Flabelligeridae	Animalia	Annelida	Polychaeta	Terebellida	Flabelligeridae			family		de Saint-Joseph, 1894	Pacific	Clarion Clipperton Zone	Ocean Mineral Singapore exploration claim Stratum A	OMS Stratum A	4100	Deployment EB05; at Station S2; from R/V Thomas G. Thompson Cruise no. TN319	12'06.93	117'09.87	12.1155	-117.1645	WGS84	Helena Wiklund | Lenka Neal | Thomas Dahlgren | Adrian Glover | Madeleine Brasier | Regan Drennan | Eva Stewart	2021-04-20	identified by DNA and morphology		OMS1_AB02_EB05	Brenke Epibenthic Sledge		2015-02-26	21:29	Abyssal plain	Collected from epi net (on the epibenthic sledge)		en	NHMUK
Other material	4fbf8893-c146-4aaa-bfd1-8772d731d504				NHM_1638	Adrian Glover | Helena Wiklund | Thomas Dahlgren | Madeleine Brasier		1	DNA voucher stored in buffer		0174126743	OQ746699 (16S) | OQ746895 (18S)	Flabelligeridae sp. (NHM_1638)	Flabelligeridae	Animalia	Annelida	Polychaeta	Terebellida	Flabelligeridae			family		de Saint-Joseph, 1894	Pacific	Clarion Clipperton Zone	UK Seabed Resources Ltd exploration area UK-1 Stratum B	UK1 Stratum B	4233	Deployment EB09; at Station U1; from R/V Thomas G. Thompson Cruise no. TN319	12'21.81	116'40.86	12.3635	-116.681	WGS84	Helena Wiklund | Lenka Neal | Thomas Dahlgren | Adrian Glover | Madeleine Brasier | Regan Drennan | Eva Stewart	2021-04-20	identified by DNA and morphology		UK1_AB02_EB09	Brenke Epibenthic Sledge		2015-03-10	10:46	Abyssal plain	Collected from supra net (on the epibenthic sledge)		en	NHMUK
Other material	85bbe23e-59b4-496f-b1df-ed5072c6798b	NHMUK ANEA 2023.377			NHM_2124	Adrian Glover | Helena Wiklund | Thomas Dahlgren | Madeleine Brasier		1	specimen stored in 80% non-denatured ethanol aqueous solution | DNA voucher stored in buffer		0174126785	OQ746758 (16S) | OQ746910 (18S)	Flabelligeridae sp. (NHM_2124)	Flabelligeridae	Animalia	Annelida	Polychaeta	Terebellida	Flabelligeridae			family		de Saint-Joseph, 1894	Pacific	Clarion Clipperton Zone	Area of Particular Interest APEI-6	APEI-6	4026	Deployment EB13; at Station APEI; from R/V Thomas G. Thompson Cruise no. TN319	19 27.874	120 01.525	19.46457	-120.02542	WGS84	Helena Wiklund | Lenka Neal | Thomas Dahlgren | Adrian Glover | Madeleine Brasier | Regan Drennan | Eva Stewart	2021-04-20	identified by DNA and morphology		APEI6_AB02_EB13	Brenke Epibenthic Sledge		2015-03-20	16:12	Abyssal plain	Collected from epi net (on the epibenthic sledge)		en	NHMUK
Other material	d92934b1-7f91-4d82-96dd-7d875b774861	NHMUK ANEA 2023.378			NHM_0555	Adrian Glover | Helena Wiklund | Thomas Dahlgren | Madeleine Brasier		1	specimen stored in 80% non-denatured ethanol aqueous solution | DNA voucher stored in buffer		0174126722	OQ746527 (16S) | OQ738526 (COI)	Flabelligeridae sp. (NHM_555)	Flabelligeridae	Animalia	Annelida	Polychaeta	Terebellida	Flabelligeridae			family		de Saint-Joseph, 1894	Pacific	Clarion Clipperton Zone	UK Seabed Resources Ltd exploration area UK-1 Stratum B	UK1 Stratum B	4202	Deployment EB01; at Station U2; from R/V Thomas G. Thompson Cruise no. TN319	12'23.17456	116'32.92021	12.38624	-116.54867	WGS84	Helena Wiklund | Lenka Neal | Thomas Dahlgren | Adrian Glover | Madeleine Brasier | Regan Drennan | Eva Stewart	2021-04-20	identified by DNA and morphology		UK1_AB02_EB01	Brenke Epibenthic Sledge		2015-02-17	05:15	Abyssal plain	Collected from epi net (on the epibenthic sledge)		en	NHMUK
Other material	0b0549b4-3edd-48df-9d7d-833e0872ccfc				NHM_0630A	Adrian Glover | Helena Wiklund | Thomas Dahlgren | Madeleine Brasier		1	Tissue voucher stored in 80% non-denatured ethanol aqueous solution | DNA voucher stored in buffer		0109405359 | 0174126598	OQ746536 (16S) | OQ746848 (18S) | OQ738530 (COI)	Flabelligeridae sp. (NHM_630A)	Flabelligeridae	Animalia	Annelida	Polychaeta	Terebellida	Flabelligeridae			family		de Saint-Joseph, 1894	Pacific	Clarion Clipperton Zone	UK Seabed Resources Ltd exploration area UK-1 Stratum B	UK1 Stratum B	4202	Deployment EB01; at Station U2; from R/V Thomas G. Thompson Cruise no. TN319	12'23.17456	116'32.92021	12.38624	-116.54867	WGS84	Helena Wiklund | Lenka Neal | Thomas Dahlgren | Adrian Glover | Madeleine Brasier | Regan Drennan | Eva Stewart	2021-04-20	identified by DNA and morphology		UK1_AB02_EB01	Brenke Epibenthic Sledge		2015-02-17	05:15	Abyssal plain	Collected from epi net (on the epibenthic sledge)		en	NHMUK
Other material	e6d69554-c945-4133-92da-36041936e3aa	NHMUK ANEA 2023.380			NHM_1157	Adrian Glover | Helena Wiklund | Thomas Dahlgren | Madeleine Brasier		1	specimen stored in 80% non-denatured ethanol aqueous solution | DNA voucher stored in buffer		0174126783	OQ746626 (16S)	Flabelligeridae sp. (NHM_738)	Flabelligeridae	Animalia	Annelida	Polychaeta	Terebellida	Flabelligeridae			family		de Saint-Joseph, 1894	Pacific	Clarion Clipperton Zone	Ocean Mineral Singapore exploration claim Stratum A	OMS Stratum A	4100	Deployment EB05; at Station S2; from R/V Thomas G. Thompson Cruise no. TN319	12'06.93	117'09.87	12.1155	-117.1645	WGS84	Helena Wiklund | Lenka Neal | Thomas Dahlgren | Adrian Glover | Madeleine Brasier | Regan Drennan | Eva Stewart	2021-04-20	identified by DNA and morphology		OMS1_AB02_EB05	Brenke Epibenthic Sledge		2015-02-26	21:29	Abyssal plain	Collected from epi net (on the epibenthic sledge)		en	NHMUK
Other material	9354086e-4faa-4833-9b11-898c0deaf312	NHMUK ANEA 2023.381			NHM_1158	Adrian Glover | Helena Wiklund | Thomas Dahlgren | Madeleine Brasier		1	specimen stored in 80% non-denatured ethanol aqueous solution | DNA voucher stored in buffer		0174126776	OQ746627 (16S) | OQ746876 (18S) | OQ738562 (COI)	Flabelligeridae sp. (NHM_738)	Flabelligeridae	Animalia	Annelida	Polychaeta	Terebellida	Flabelligeridae			family		de Saint-Joseph, 1894	Pacific	Clarion Clipperton Zone	Ocean Mineral Singapore exploration claim Stratum A	OMS Stratum A	4100	Deployment EB05; at Station S2; from R/V Thomas G. Thompson Cruise no. TN319	12'06.93	117'09.87	12.1155	-117.1645	WGS84	Helena Wiklund | Lenka Neal | Thomas Dahlgren | Adrian Glover | Madeleine Brasier | Regan Drennan | Eva Stewart	2021-04-20	identified by DNA and morphology		OMS1_AB02_EB05	Brenke Epibenthic Sledge		2015-02-26	21:29	Abyssal plain	Collected from epi net (on the epibenthic sledge)		en	NHMUK
Other material	1422bebf-844b-43f7-9198-ac994e61ecaa	NHMUK ANEA 2023.379			NHM_0738	Adrian Glover | Helena Wiklund | Thomas Dahlgren | Madeleine Brasier		1	specimen stored in 80% non-denatured ethanol aqueous solution | DNA voucher stored in buffer		0174126732	OQ746546 (16S)	Flabelligeridae sp. (NHM_738)	Flabelligeridae	Animalia	Annelida	Polychaeta	Terebellida	Flabelligeridae			family		de Saint-Joseph, 1894	Pacific	Clarion Clipperton Zone	UK Seabed Resources Ltd exploration area UK-1 Stratum B	UK1 Stratum B	4425	Deployment EB02; at Station U5; from R/V Thomas G. Thompson Cruise no. TN319	12'32.23	116'36.25	12.53717	-116.60417	WGS84	Helena Wiklund | Lenka Neal | Thomas Dahlgren | Adrian Glover | Madeleine Brasier | Regan Drennan | Eva Stewart	2021-04-20	identified by DNA and morphology		UK1_AB02_EB02	Brenke Epibenthic Sledge		2015-02-20	06:24	Abyssal plain	Collected from epi net (on the epibenthic sledge)		en	NHMUK
Other material	34091756-74b1-4bf8-9565-3167c496503c	NHMUK ANEA 2023.384			NHM_1300	Adrian Glover | Helena Wiklund | Thomas Dahlgren | Madeleine Brasier		1	specimen stored in 80% non-denatured ethanol aqueous solution | DNA voucher stored in buffer		0174126802	OQ746653 (16S)	Flabelligeridae sp. (NHM_955)	Flabelligeridae	Animalia	Annelida	Polychaeta	Terebellida	Flabelligeridae			family		de Saint-Joseph, 1894	Pacific	Clarion Clipperton Zone	Ocean Mineral Singapore exploration claim Stratum A	OMS Stratum A	4302	Deployment EB06; at Station S5; from R/V Thomas G. Thompson Cruise no. TN319	12'15.44	117'18.13	12.25733	-117.30217	WGS84	Helena Wiklund | Lenka Neal | Thomas Dahlgren | Adrian Glover | Madeleine Brasier | Regan Drennan | Eva Stewart	2021-04-20	identified by DNA and morphology		OMS1_AB02_EB06	Brenke Epibenthic Sledge		2015-03-01	04:02	Abyssal plain	Collected from epi net (on the epibenthic sledge)		en	NHMUK
Other material	31b55c03-aeb8-4d34-8dc4-a12e19c9a6d6	NHMUK ANEA 2023.385			NHM_1314	Adrian Glover | Helena Wiklund | Thomas Dahlgren | Madeleine Brasier		1	specimen stored in 80% non-denatured ethanol aqueous solution | DNA voucher stored in buffer		0174126753	OQ746657 (16S) | OQ746888 (18S)	Flabelligeridae sp. (NHM_955)	Flabelligeridae	Animalia	Annelida	Polychaeta	Terebellida	Flabelligeridae			family		de Saint-Joseph, 1894	Pacific	Clarion Clipperton Zone	Ocean Mineral Singapore exploration claim Stratum A	OMS Stratum A	4302	Deployment EB06; at Station S5; from R/V Thomas G. Thompson Cruise no. TN319	12'15.44	117'18.13	12.25733	-117.30217	WGS84	Helena Wiklund | Lenka Neal | Thomas Dahlgren | Adrian Glover | Madeleine Brasier | Regan Drennan | Eva Stewart	2021-04-20	identified by DNA and morphology		OMS1_AB02_EB06	Brenke Epibenthic Sledge		2015-03-01	04:02	Abyssal plain	Collected from epi net (on the epibenthic sledge)		en	NHMUK
Other material	b5c82991-5aed-4b0d-b34e-102b5ef75702	NHMUK ANEA 2023.386			NHM_1347E	Adrian Glover | Helena Wiklund | Thomas Dahlgren | Madeleine Brasier		1	specimen stored in 80% non-denatured ethanol aqueous solution | DNA voucher stored in buffer		0174126288	OQ746665 (16S)	Flabelligeridae sp. (NHM_955)	Flabelligeridae	Animalia	Annelida	Polychaeta	Terebellida	Flabelligeridae			family		de Saint-Joseph, 1894	Pacific	Clarion Clipperton Zone	Ocean Mineral Singapore exploration claim Stratum A	OMS Stratum A	4302	Deployment EB06; at Station S5; from R/V Thomas G. Thompson Cruise no. TN319	12'15.44	117'18.13	12.25733	-117.30217	WGS84	Helena Wiklund | Lenka Neal | Thomas Dahlgren | Adrian Glover | Madeleine Brasier | Regan Drennan | Eva Stewart	2021-04-20	identified by DNA and morphology		OMS1_AB02_EB06	Brenke Epibenthic Sledge		2015-03-01	04:02	Abyssal plain	Collected from epi net (on the epibenthic sledge)		en	NHMUK
Other material	101b789b-57ea-4243-9fa0-9d3471e6ee1b	NHMUK ANEA 2023.388			NHM_1761A	Adrian Glover | Helena Wiklund | Thomas Dahlgren | Madeleine Brasier		1	specimen stored in 80% non-denatured ethanol aqueous solution | DNA voucher stored in buffer		0174126754	OQ746711 (16S)	Flabelligeridae sp. (NHM_955)	Flabelligeridae	Animalia	Annelida	Polychaeta	Terebellida	Flabelligeridae			family		de Saint-Joseph, 1894	Pacific	Clarion Clipperton Zone	Ocean Mineral Singapore exploration claim Stratum A	OMS Stratum A	4045	Deployment EB10; at Station S7; from R/V Thomas G. Thompson Cruise no. TN319	12'10.43	117'11.57	12.17383	-117.19283	WGS84	Helena Wiklund | Lenka Neal | Thomas Dahlgren | Adrian Glover | Madeleine Brasier | Regan Drennan | Eva Stewart	2021-04-20	identified by DNA and morphology		OMS1_AB02_EB10	Brenke Epibenthic Sledge		2015-03-11	22:49	Abyssal plain	Collected from epi net (on the epibenthic sledge)		en	NHMUK
Other material	4674aee6-e161-4507-8c0b-ec7db64d38f5	NHMUK ANEA 2023.387			NHM_1761B	Adrian Glover | Helena Wiklund | Thomas Dahlgren | Madeleine Brasier		1	specimen stored in 80% non-denatured ethanol aqueous solution | DNA voucher stored in buffer			OQ746712 (16S)	Flabelligeridae sp. (NHM_955)	Flabelligeridae	Animalia	Annelida	Polychaeta	Terebellida	Flabelligeridae			family		de Saint-Joseph, 1894	Pacific	Clarion Clipperton Zone	Ocean Mineral Singapore exploration claim Stratum A	OMS Stratum A	4045	Deployment EB10; at Station S7; from R/V Thomas G. Thompson Cruise no. TN319	12'10.43	117'11.57	12.17383	-117.19283	WGS84	Helena Wiklund | Lenka Neal | Thomas Dahlgren | Adrian Glover | Madeleine Brasier | Regan Drennan | Eva Stewart	2021-04-20	identified by DNA and morphology		OMS1_AB02_EB10	Brenke Epibenthic Sledge		2015-03-11	22:49	Abyssal plain	Collected from epi net (on the epibenthic sledge)		en	NHMUK
Other material	322d4476-fe7d-4108-82d0-e4c11fc55e3e	NHMUK ANEA 2023.383			NHM_1164A	Adrian Glover | Helena Wiklund | Thomas Dahlgren | Madeleine Brasier		1	specimen stored in 80% non-denatured ethanol aqueous solution | DNA voucher stored in buffer		0174126608	OQ746631 (16S)	Flabelligeridae sp. (NHM_955)	Flabelligeridae	Animalia	Annelida	Polychaeta	Terebellida	Flabelligeridae			family		de Saint-Joseph, 1894	Pacific	Clarion Clipperton Zone	Ocean Mineral Singapore exploration claim Stratum A	OMS Stratum A	4100	Deployment EB05; at Station S2; from R/V Thomas G. Thompson Cruise no. TN319	12'06.93	117'09.87	12.1155	-117.1645	WGS84	Helena Wiklund | Lenka Neal | Thomas Dahlgren | Adrian Glover | Madeleine Brasier | Regan Drennan | Eva Stewart	2021-04-20	identified by DNA and morphology		OMS1_AB02_EB05	Brenke Epibenthic Sledge		2015-02-26	21:29	Abyssal plain	Collected from epi net (on the epibenthic sledge)		en	NHMUK
Other material	6bf74748-b5cd-42f7-9050-654cfd8b65e8	NHMUK ANEA 2023.382			NHM_0955	Adrian Glover | Helena Wiklund | Thomas Dahlgren | Madeleine Brasier		1	specimen stored in 80% non-denatured ethanol aqueous solution | DNA voucher stored in buffer		0174126805	OQ746596 (16S)	Flabelligeridae sp. (NHM_955)	Flabelligeridae	Animalia	Annelida	Polychaeta	Terebellida	Flabelligeridae			family		de Saint-Joseph, 1894	Pacific	Clarion Clipperton Zone	UK Seabed Resources Ltd exploration area UK-1 Stratum B	UK1 Stratum B	4198	Deployment EB03; at Station U4; from R/V Thomas G. Thompson Cruise no. TN319	12'34.28	116'36.63	12.57133	-116.6105	WGS84	Helena Wiklund | Lenka Neal | Thomas Dahlgren | Adrian Glover | Madeleine Brasier | Regan Drennan | Eva Stewart	2021-04-20	identified by DNA and morphology		UK1_AB02_EB03	Brenke Epibenthic Sledge		2015-02-23	05:39	Abyssal plain	Collected from epi net (on the epibenthic sledge)		en	NHMUK
Other material	fbb5af63-caaf-48a6-b929-e73b3c36918a	NHMUK ANEA 2023.389			NHM_1242	Adrian Glover | Helena Wiklund | Thomas Dahlgren | Madeleine Brasier		1	specimen stored in 80% non-denatured ethanol aqueous solution | DNA voucher stored in buffer		0174126782	OQ746644 (16S) | OQ746883 (18S)	Glyceridae sp. (NHM_1242)	Glyceridae	Animalia	Annelida	Polychaeta	Phyllodocida	Glyceridae			family		Grube, 1850	Pacific	Clarion Clipperton Zone	Ocean Mineral Singapore exploration claim Stratum A	OMS Stratum A	4302	Deployment EB06; at Station S5; from R/V Thomas G. Thompson Cruise no. TN319	12'15.44	117'18.13	12.25733	-117.30217	WGS84	Helena Wiklund | Lenka Neal | Thomas Dahlgren | Adrian Glover | Madeleine Brasier | Regan Drennan | Eva Stewart	2021-04-20	identified by DNA and morphology		OMS1_AB02_EB06	Brenke Epibenthic Sledge		2015-03-01	04:02	Abyssal plain	Collected from epi net (on the epibenthic sledge)		en	NHMUK
Other material	79a55c83-e3ee-4588-92a2-67f06b9b4518				NHM_1348D	Adrian Glover | Helena Wiklund | Thomas Dahlgren | Madeleine Brasier		1	Tissue voucher stored in 80% non-denatured ethanol aqueous solution | DNA voucher stored in buffer		0109405381 | 0174126612	OQ746667 (16S)	Glyceridae sp. (NHM_1242)	Glyceridae	Animalia	Annelida	Polychaeta	Phyllodocida	Glyceridae			family		Grube, 1850	Pacific	Clarion Clipperton Zone	Ocean Mineral Singapore exploration claim Stratum A	OMS Stratum A	4302	Deployment EB06; at Station S5; from R/V Thomas G. Thompson Cruise no. TN319	12'15.44	117'18.13	12.25733	-117.30217	WGS84	Helena Wiklund | Lenka Neal | Thomas Dahlgren | Adrian Glover | Madeleine Brasier | Regan Drennan | Eva Stewart	2021-04-20	identified by DNA and morphology		OMS1_AB02_EB06	Brenke Epibenthic Sledge		2015-03-01	04:02	Abyssal plain	Collected from epi net (on the epibenthic sledge)		en	NHMUK
Other material	1792e738-3541-4b97-97be-1858caa41053	NHMUK ANEA 2023.390			NHM_1579	Adrian Glover | Helena Wiklund | Thomas Dahlgren | Madeleine Brasier		1	specimen stored in 80% non-denatured ethanol aqueous solution | DNA voucher stored in buffer		0174126777	OQ746696 (16S)	Glyceridae sp. (NHM_1242)	Glyceridae	Animalia	Annelida	Polychaeta	Phyllodocida	Glyceridae			family		Grube, 1850	Pacific	Clarion Clipperton Zone	UK Seabed Resources Ltd exploration area UK-1 Stratum B	UK1 Stratum B	4136	Deployment BC18; at Station U12; from R/V Thomas G. Thompson Cruise no. TN319	12'25.195	116'37.477	12.41992	-116.62462	WGS84	Helena Wiklund | Lenka Neal | Thomas Dahlgren | Adrian Glover | Madeleine Brasier | Regan Drennan | Eva Stewart	2021-04-20	identified by DNA and morphology		UK1_AB02_BC18	USNEL Box Core		2015-03-07		Abyssal plain	Collected from 0-2 cm layer of box core using a 300 micron sieve		en	NHMUK
Other material	ed3d4e51-5be4-437a-a540-9eae9ca4f239	NHMUK ANEA 2023.402			NHM_1304	Adrian Glover | Helena Wiklund | Thomas Dahlgren | Madeleine Brasier		1	specimen stored in 80% non-denatured ethanol aqueous solution | DNA voucher stored in buffer		0174126589	OQ746655 (16S)	Glyceridae sp. (NHM_207)	Glyceridae	Animalia	Annelida	Polychaeta	Phyllodocida	Glyceridae			family		Grube, 1850	Pacific	Clarion Clipperton Zone	Ocean Mineral Singapore exploration claim Stratum A	OMS Stratum A	4302	Deployment EB06; at Station S5; from R/V Thomas G. Thompson Cruise no. TN319	12'15.44	117'18.13	12.25733	-117.30217	WGS84	Helena Wiklund | Lenka Neal | Thomas Dahlgren | Adrian Glover | Madeleine Brasier | Regan Drennan | Eva Stewart	2021-04-20	identified by DNA and morphology		OMS1_AB02_EB06	Brenke Epibenthic Sledge		2015-03-01	04:02	Abyssal plain	Collected from epi net (on the epibenthic sledge)		en	NHMUK
Other material	bd7f7ec6-e47a-49d9-9301-380a7c520680	NHMUK ANEA 2023.400			NHM_1046	Adrian Glover | Helena Wiklund | Thomas Dahlgren | Madeleine Brasier		1	specimen stored in 80% non-denatured ethanol aqueous solution | DNA voucher stored in buffer		0174126545	OQ746609 (16S)	Glyceridae sp. (NHM_207)	Glyceridae	Animalia	Annelida	Polychaeta	Phyllodocida	Glyceridae			family		Grube, 1850	Pacific	Clarion Clipperton Zone	Ocean Mineral Singapore exploration claim Stratum A	OMS Stratum A	4114	Deployment BC08; at Station S3; from R/V Thomas G. Thompson Cruise no. TN319	12'10.868	117'15.659	12.18113	-117.26098	WGS84	Helena Wiklund | Lenka Neal | Thomas Dahlgren | Adrian Glover | Madeleine Brasier | Regan Drennan | Eva Stewart	2021-04-20	identified by DNA and morphology		OMS1_AB02_BC08	USNEL Box Core		2015-02-25	05:58	Abyssal plain	Collected from 0-2 cm layer of box core using a 300 micron sieve		en	NHMUK
Other material	ea4b53fb-17fb-4066-aa96-8df795b3c526	NHMUK ANEA 2023.401			NHM_1070	Adrian Glover | Helena Wiklund | Thomas Dahlgren | Madeleine Brasier		1	specimen stored in 80% non-denatured ethanol aqueous solution | DNA voucher stored in buffer		0174126616	OQ746611 (16S)	Glyceridae sp. (NHM_207)	Glyceridae	Animalia	Annelida	Polychaeta	Phyllodocida	Glyceridae			family		Grube, 1850	Pacific	Clarion Clipperton Zone	Ocean Mineral Singapore exploration claim Stratum A	OMS Stratum A	4100	Deployment EB05; at Station S2; from R/V Thomas G. Thompson Cruise no. TN319	12'06.93	117'09.87	12.1155	-117.1645	WGS84	Helena Wiklund | Lenka Neal | Thomas Dahlgren | Adrian Glover | Madeleine Brasier | Regan Drennan | Eva Stewart	2021-04-20	identified by DNA and morphology		OMS1_AB02_EB05	Brenke Epibenthic Sledge		2015-02-26	21:29	Abyssal plain	Collected from epi net (on the epibenthic sledge)		en	NHMUK
Other material	d19e1cf1-eb39-4c09-91bc-90550ca9f6a8	NHMUK ANEA 2023.397			NHM_0844	Adrian Glover | Helena Wiklund | Thomas Dahlgren | Madeleine Brasier		1	specimen stored in 80% non-denatured ethanol aqueous solution | DNA voucher stored in buffer		0174126548	OQ746566 (16S)	Glyceridae sp. (NHM_207)	Glyceridae	Animalia	Annelida	Polychaeta	Phyllodocida	Glyceridae			family		Grube, 1850	Pacific	Clarion Clipperton Zone	UK Seabed Resources Ltd exploration area UK-1 Stratum B	UK1 Stratum B	4218	Deployment BC05; at Station U4; from R/V Thomas G. Thompson Cruise no. TN319	12'34.742	116'43.427	12.57903	-116.72378	WGS84	Helena Wiklund | Lenka Neal | Thomas Dahlgren | Adrian Glover | Madeleine Brasier | Regan Drennan | Eva Stewart	2021-04-20	identified by DNA and morphology		UK1_AB02_BC05	USNEL Box Core		2015-02-21	16:23	Abyssal plain	Collected from 0-2 cm layer of box core using a 300 micron sieve		en	NHMUK
Other material	7ed8efd5-45cb-406f-8f8e-8491762a17ee	NHMUK ANEA 2023.398			NHM_0845	Adrian Glover | Helena Wiklund | Thomas Dahlgren | Madeleine Brasier		1	specimen stored in 80% non-denatured ethanol aqueous solution | DNA voucher stored in buffer		0174126531	OQ746567 (16S)	Glyceridae sp. (NHM_207)	Glyceridae	Animalia	Annelida	Polychaeta	Phyllodocida	Glyceridae			family		Grube, 1850	Pacific	Clarion Clipperton Zone	UK Seabed Resources Ltd exploration area UK-1 Stratum B	UK1 Stratum B	4218	Deployment BC05; at Station U4; from R/V Thomas G. Thompson Cruise no. TN319	12'34.742	116'43.427	12.57903	-116.72378	WGS84	Helena Wiklund | Lenka Neal | Thomas Dahlgren | Adrian Glover | Madeleine Brasier | Regan Drennan | Eva Stewart	2021-04-20	identified by DNA and morphology		UK1_AB02_BC05	USNEL Box Core		2015-02-21	16:23	Abyssal plain	Collected from 0-2 cm layer of box core using a 300 micron sieve		en	NHMUK
Other material	5d6e18c4-2a7e-46f8-9df1-d24fcdeab224	NHMUK ANEA 2023.393			NHM_0359	Adrian Glover | Helena Wiklund | Thomas Dahlgren | Magdalena Georgieva		1	specimen stored in 80% non-denatured ethanol aqueous solution | DNA voucher stored in buffer		0174127371	OQ746504 (16S) | OQ746821 (18S)	Glyceridae sp. (NHM_207)	Glyceridae	Animalia	Annelida	Polychaeta	Phyllodocida	Glyceridae			family		Grube, 1850	Pacific	Clarion Clipperton Zone	UK Seabed Resources Ltd exploration area UK-1 Stratum A	UK1 Stratum A	4182	Deployment EB05; at Station H-J; from R/V Melville Cruise no. MV1313	13°55.984	116°42.977	13.93307	-116.72378	WGS84	Helena Wiklund | Lenka Neal | Thomas Dahlgren | Adrian Glover | Madeleine Brasier | Regan Drennan | Eva Stewart	2021-04-20	identified by DNA and morphology		UK1_AB01_EB05	Brenke Epibenthic Sledge		2013-10-19	12:16	Abyssal plain	Collected from epi net (on the epibenthic sledge)		en	NHMUK
Other material	1ec21b05-eb8b-4e8d-b1db-771e63621501	NHMUK ANEA 2023.392			NHM_0349	Adrian Glover | Helena Wiklund | Thomas Dahlgren | Magdalena Georgieva		1	specimen stored in 80% non-denatured ethanol aqueous solution | DNA voucher stored in buffer		0174127388	OQ746502 (16S) | OQ746820 (18S)	Glyceridae sp. (NHM_207)	Glyceridae	Animalia	Annelida	Polychaeta	Phyllodocida	Glyceridae			family		Grube, 1850	Pacific	Clarion Clipperton Zone	UK Seabed Resources Ltd exploration area UK-1 Stratum A	UK1 Stratum A	4150	Deployment BC11; at Station H; from R/V Melville Cruise no. MV1313	13°53.300	116°41.399	13.88833	-116.68998	WGS84	Helena Wiklund | Lenka Neal | Thomas Dahlgren | Adrian Glover | Madeleine Brasier | Regan Drennan | Eva Stewart	2021-04-20	identified by DNA and morphology		UK1_AB01_BC11	USNEL Box Core		2013-10-19	02:25	Abyssal plain	Collected from 0-2 cm layer of box core using a 300 micron sieve		en	NHMUK
Other material	b427a005-9d18-45c0-84f2-a590ab4e7b42	NHMUK ANEA 2023.403			NHM_1658	Adrian Glover | Helena Wiklund | Thomas Dahlgren | Madeleine Brasier		1	specimen stored in 80% non-denatured ethanol aqueous solution | DNA voucher stored in buffer		0174126213	OQ746703 (16S)	Glyceridae sp. (NHM_207)	Glyceridae	Animalia	Annelida	Polychaeta	Phyllodocida	Glyceridae			family		Grube, 1850	Pacific	Clarion Clipperton Zone	UK Seabed Resources Ltd exploration area UK-1 Stratum B	UK1 Stratum B	4233	Deployment EB09; at Station U1; from R/V Thomas G. Thompson Cruise no. TN319	12'21.81	116'40.86	12.3635	-116.681	WGS84	Helena Wiklund | Lenka Neal | Thomas Dahlgren | Adrian Glover | Madeleine Brasier | Regan Drennan | Eva Stewart	2021-04-20	identified by DNA and morphology		UK1_AB02_EB09	Brenke Epibenthic Sledge		2015-03-10	10:46	Abyssal plain	Collected from epi net (on the epibenthic sledge)		en	NHMUK
Other material	c34750e2-18b7-4e59-ae45-801bf34806ee	NHMUK ANEA 2023.399			NHM_0906	Adrian Glover | Helena Wiklund | Thomas Dahlgren | Madeleine Brasier		1	specimen stored in 80% non-denatured ethanol aqueous solution | DNA voucher stored in buffer		0174126604	OQ746575 (16S)	Glyceridae sp. (NHM_207)	Glyceridae	Animalia	Annelida	Polychaeta	Phyllodocida	Glyceridae			family		Grube, 1850	Pacific	Clarion Clipperton Zone	UK Seabed Resources Ltd exploration area UK-1 Stratum B	UK1 Stratum B	4198	Deployment EB03; at Station U4; from R/V Thomas G. Thompson Cruise no. TN319	12'34.28	116'36.63	12.57133	-116.6105	WGS84	Helena Wiklund | Lenka Neal | Thomas Dahlgren | Adrian Glover | Madeleine Brasier | Regan Drennan | Eva Stewart	2021-04-20	identified by DNA and morphology		UK1_AB02_EB03	Brenke Epibenthic Sledge		2015-02-23	05:39	Abyssal plain	Collected from epi net (on the epibenthic sledge)		en	NHMUK
Other material	c4f79855-53bb-48a3-9ac8-e01f00f99274	NHMUK ANEA 2023.395			NHM_0704	Adrian Glover | Helena Wiklund | Thomas Dahlgren | Madeleine Brasier		1	specimen stored in 80% non-denatured ethanol aqueous solution | DNA voucher stored in buffer		0174126529	OQ746542 (16S)	Glyceridae sp. (NHM_207)	Glyceridae	Animalia	Annelida	Polychaeta	Phyllodocida	Glyceridae			family		Grube, 1850	Pacific	Clarion Clipperton Zone	UK Seabed Resources Ltd exploration area UK-1 Stratum B	UK1 Stratum B	4425	Deployment EB02; at Station U5; from R/V Thomas G. Thompson Cruise no. TN319	12'32.23	116'36.25	12.53717	-116.60417	WGS84	Helena Wiklund | Lenka Neal | Thomas Dahlgren | Adrian Glover | Madeleine Brasier | Regan Drennan | Eva Stewart	2021-04-20	identified by DNA and morphology		UK1_AB02_EB02	Brenke Epibenthic Sledge		2015-02-20	06:24	Abyssal plain	Collected from epi net (on the epibenthic sledge)		en	NHMUK
Other material	f96c2160-3f19-488b-af89-0c171e6c64be	NHMUK ANEA 2023.396			NHM_0752	Adrian Glover | Helena Wiklund | Thomas Dahlgren | Madeleine Brasier		1	specimen stored in 80% non-denatured ethanol aqueous solution | DNA voucher stored in buffer		0174126573	OQ746552 (16S)	Glyceridae sp. (NHM_207)	Glyceridae	Animalia	Annelida	Polychaeta	Phyllodocida	Glyceridae			family		Grube, 1850	Pacific	Clarion Clipperton Zone	UK Seabed Resources Ltd exploration area UK-1 Stratum B	UK1 Stratum B	4425	Deployment EB02; at Station U5; from R/V Thomas G. Thompson Cruise no. TN319	12'32.23	116'36.25	12.53717	-116.60417	WGS84	Helena Wiklund | Lenka Neal | Thomas Dahlgren | Adrian Glover | Madeleine Brasier | Regan Drennan | Eva Stewart	2021-04-20	identified by DNA and morphology		UK1_AB02_EB02	Brenke Epibenthic Sledge		2015-02-20	06:24	Abyssal plain	Collected from epi net (on the epibenthic sledge)		en	NHMUK
Other material	535bff45-e769-4b42-a7af-00765436c80e	NHMUK ANEA 2023.394			NHM_0445	Adrian Glover | Helena Wiklund | Thomas Dahlgren | Magdalena Georgieva		1	specimen stored in 80% non-denatured ethanol aqueous solution | DNA voucher stored in buffer		0174127364	OQ746520 (16S) | OQ746836 (18S)	Glyceridae sp. (NHM_207)	Glyceridae	Animalia	Annelida	Polychaeta	Phyllodocida	Glyceridae			family		Grube, 1850	Pacific	Clarion Clipperton Zone	UK Seabed Resources Ltd exploration area UK-1 Stratum A	UK1 Stratum A	4163	Deployment BC13; at Station J; from R/V Melville Cruise no. MV1313	13°54.099	116°35.400	13.90165	-116.59	WGS84	Helena Wiklund | Lenka Neal | Thomas Dahlgren | Adrian Glover | Madeleine Brasier | Regan Drennan | Eva Stewart	2021-04-20	identified by DNA and morphology		UK1_AB01_BC13	USNEL Box Core		2013-10-21	13:27	Abyssal plain	Collected from 0-2 cm layer of box core using a 300 micron sieve		en	NHMUK
Other material	40ed2bf4-d6a4-473e-91b9-f2c6d9d7c6e9	NHMUK ANEA 2023.391			NHM_0207	Adrian Glover | Helena Wiklund | Thomas Dahlgren | Magdalena Georgieva		1	specimen stored in 80% non-denatured ethanol aqueous solution | DNA voucher stored in buffer		0174127298	OQ746486 (16S) | OQ746807 (18S)	Glyceridae sp. (NHM_207)	Glyceridae	Animalia	Annelida	Polychaeta	Phyllodocida	Glyceridae			family		Grube, 1850	Pacific	Clarion Clipperton Zone	UK Seabed Resources Ltd exploration area UK-1 Stratum A	UK1 Stratum A	4054	Deployment BC07; at Station E; from R/V Melville Cruise no. MV1313	13°49.447	116°32.055	13.82412	-116.53425	WGS84	Helena Wiklund | Lenka Neal | Thomas Dahlgren | Adrian Glover | Madeleine Brasier | Regan Drennan | Eva Stewart	2021-04-20	identified by DNA and morphology		UK1_AB01_BC07	USNEL Box Core		2013-10-14	21:37	Abyssal plain	Collected from 0-2 cm layer of box core using a 300 micron sieve		en	NHMUK
Other material	87f2ea91-c5ba-4f01-8260-c49153324bef	NHMUK ANEA 2023.404			NHM_2089	Adrian Glover | Helena Wiklund | Thomas Dahlgren | Madeleine Brasier		1	specimen stored in 80% non-denatured ethanol aqueous solution | DNA voucher stored in buffer		0174126773	OQ746748 (16S)	Glyceridae sp. (NHM_2089)	Glyceridae	Animalia	Annelida	Polychaeta	Phyllodocida	Glyceridae			family		Grube, 1850	Pacific	Clarion Clipperton Zone	Area of Particular Interest APEI-6	APEI-6	4026	Deployment EB13; at Station APEI; from R/V Thomas G. Thompson Cruise no. TN319	19 27.874	120 01.525	19.46457	-120.02542	WGS84	Helena Wiklund | Lenka Neal | Thomas Dahlgren | Adrian Glover | Madeleine Brasier | Regan Drennan | Eva Stewart	2021-04-20	identified by DNA and morphology		APEI6_AB02_EB13	Brenke Epibenthic Sledge		2015-03-20	16:12	Abyssal plain	Collected from epi net (on the epibenthic sledge)		en	NHMUK
Other material	62054ecf-c9fd-4394-a1fa-e029c4065188	NHMUK ANEA 2023.405			NHM_2096	Adrian Glover | Helena Wiklund | Thomas Dahlgren | Madeleine Brasier		1	specimen stored in 80% non-denatured ethanol aqueous solution | DNA voucher stored in buffer		0174126738	OQ746751 (16S) | OQ746904 (18S) | OQ738606 (COI)	Glyceridae sp. (NHM_2089)	Glyceridae	Animalia	Annelida	Polychaeta	Phyllodocida	Glyceridae			family		Grube, 1850	Pacific	Clarion Clipperton Zone	Area of Particular Interest APEI-6	APEI-6	4026	Deployment EB13; at Station APEI; from R/V Thomas G. Thompson Cruise no. TN319	19 27.874	120 01.525	19.46457	-120.02542	WGS84	Helena Wiklund | Lenka Neal | Thomas Dahlgren | Adrian Glover | Madeleine Brasier | Regan Drennan | Eva Stewart	2021-04-20	identified by DNA and morphology		APEI6_AB02_EB13	Brenke Epibenthic Sledge		2015-03-20	16:12	Abyssal plain	Collected from epi net (on the epibenthic sledge)		en	NHMUK
Other material	fcfcc9c7-1629-450e-adaf-3964a8b7154e	NHMUK ANEA 2023.407			NHM_1882	Adrian Glover | Helena Wiklund | Thomas Dahlgren | Madeleine Brasier		1	specimen stored in 80% non-denatured ethanol aqueous solution | DNA voucher stored in buffer		0174127334	OQ746902 (18S) | OQ738601 (COI)	Goniadidae sp. (NHM_1512)	Goniadidae	Animalia	Annelida	Polychaeta	Phyllodocida	Goniadidae			family		Kinberg, 1866	Pacific	Clarion Clipperton Zone	Ocean Mineral Singapore exploration claim Stratum A	OMS Stratum A	4094	Deployment EB11; at Station S10; from R/V Thomas G. Thompson Cruise no. TN319	12°02.49’	117°13.03’	12.0415	-117.21717	WGS84	Helena Wiklund | Lenka Neal | Thomas Dahlgren | Adrian Glover | Madeleine Brasier | Regan Drennan | Eva Stewart	2021-04-20	identified by DNA and morphology		OMS1_AB02_EB11	Brenke Epibenthic Sledge		2015-03-13		Abyssal plain	Collected from epi net (on the epibenthic sledge)		en	NHMUK
Other material	b3f67a0e-c733-4fef-83f4-9917bbc72ec2	NHMUK ANEA 2023.406			NHM_1512	Adrian Glover | Helena Wiklund | Thomas Dahlgren | Madeleine Brasier		1	specimen stored in 80% non-denatured ethanol aqueous solution | DNA voucher stored in buffer		0174127358	OQ746893 (18S) | OQ738591 (COI)	Goniadidae sp. (NHM_1512)	Goniadidae	Animalia	Annelida	Polychaeta	Phyllodocida	Goniadidae			family		Kinberg, 1866	Pacific	Clarion Clipperton Zone	UK Seabed Resources Ltd exploration area UK-1 Stratum B	UK1 Stratum B	4252	Deployment EB08; at Station U11; from R/V Thomas G. Thompson Cruise no. TN319	12'30.79	116'29.48	12.51317	-116.49133	WGS84	Helena Wiklund | Lenka Neal | Thomas Dahlgren | Adrian Glover | Madeleine Brasier | Regan Drennan | Eva Stewart	2021-04-20	identified by DNA and morphology		UK1_AB02_EB08	Brenke Epibenthic Sledge		2015-03-05	18:53	Abyssal plain	Collected from epi net (on the epibenthic sledge)		en	NHMUK
Other material	49690b98-5074-4be5-bf22-623ab4db71b5	NHMUK ANEA 2023.408			NHM_1355C	Adrian Glover | Helena Wiklund | Thomas Dahlgren | Madeleine Brasier		1	specimen stored in 80% non-denatured ethanol aqueous solution | DNA voucher stored in buffer		0174126216	OQ746676 (16S)	Lacydoniidae sp. (NHM_1355C)	Lacydoniidae	Animalia	Annelida	Polychaeta	Phyllodocida	Lacydoniidae			family		Bergström, 1914	Pacific	Clarion Clipperton Zone	Ocean Mineral Singapore exploration claim Stratum A	OMS Stratum A	4302	Deployment EB06; at Station S5; from R/V Thomas G. Thompson Cruise no. TN319	12'15.44	117'18.13	12.25733	-117.30217	WGS84	Helena Wiklund | Lenka Neal | Thomas Dahlgren | Adrian Glover | Madeleine Brasier | Regan Drennan | Eva Stewart	2021-04-20	identified by DNA and morphology		OMS1_AB02_EB06	Brenke Epibenthic Sledge		2015-03-01	04:02	Abyssal plain	Collected from epi net (on the epibenthic sledge)		en	NHMUK
Other material	42515bf6-1949-4e5f-a85d-202626b6e956	NHMUK ANEA 2023.409			NHM_1797D	Adrian Glover | Helena Wiklund | Thomas Dahlgren | Madeleine Brasier		1	specimen stored in 80% non-denatured ethanol aqueous solution | DNA voucher stored in buffer		0174126234	OQ746722 (16S)	Lacydoniidae sp. (NHM_1797D)	Lacydoniidae	Animalia	Annelida	Polychaeta	Phyllodocida	Lacydoniidae			family		Bergström, 1914	Pacific	Clarion Clipperton Zone	Ocean Mineral Singapore exploration claim Stratum A	OMS Stratum A	4045	Deployment EB10; at Station S7; from R/V Thomas G. Thompson Cruise no. TN319	12'10.43	117'11.57	12.17383	-117.19283	WGS84	Helena Wiklund | Lenka Neal | Thomas Dahlgren | Adrian Glover | Madeleine Brasier | Regan Drennan | Eva Stewart	2021-04-20	identified by DNA and morphology		OMS1_AB02_EB10	Brenke Epibenthic Sledge		2015-03-11	22:49	Abyssal plain	Collected from epi net (on the epibenthic sledge)		en	NHMUK
Other material	b0f56954-b569-473c-8b6f-b6d42ff9afde	NHMUK ANEA 2023.410			NHM_0898	Adrian Glover | Helena Wiklund | Thomas Dahlgren | Madeleine Brasier		1	specimen stored in 80% non-denatured ethanol aqueous solution | DNA voucher stored in buffer		0174126809	OQ746571 (16S) | OQ746864 (18S)	Lacydoniidae sp. (NHM_898)	Lacydoniidae	Animalia	Annelida	Polychaeta	Phyllodocida	Lacydoniidae			family		Bergström, 1914	Pacific	Clarion Clipperton Zone	UK Seabed Resources Ltd exploration area UK-1 Stratum B	UK1 Stratum B	4198	Deployment EB03; at Station U4; from R/V Thomas G. Thompson Cruise no. TN319	12'34.28	116'36.63	12.57133	-116.6105	WGS84	Helena Wiklund | Lenka Neal | Thomas Dahlgren | Adrian Glover | Madeleine Brasier | Regan Drennan | Eva Stewart	2021-04-20	identified by DNA and morphology		UK1_AB02_EB03	Brenke Epibenthic Sledge		2015-02-23	05:39	Abyssal plain	Collected from epi net (on the epibenthic sledge)		en	NHMUK
Other material	d3a129e5-ab45-4a03-a1b7-6b567d5acec4	NHMUK ANEA 2023.411			NHM_1340	Adrian Glover | Helena Wiklund | Thomas Dahlgren | Madeleine Brasier		1	specimen stored in 80% non-denatured ethanol aqueous solution | DNA voucher stored in buffer		0174126312	OQ746663 (16S) | OQ746891 (18S)	Magelonidae sp. (NHM_1340)	Magelonidae	Animalia	Annelida	Polychaeta		Magelonidae			family		Cunningham & Ramage, 1888	Pacific	Clarion Clipperton Zone	Ocean Mineral Singapore exploration claim Stratum A	OMS Stratum A	4302	Deployment EB06; at Station S5; from R/V Thomas G. Thompson Cruise no. TN319	12'15.44	117'18.13	12.25733	-117.30217	WGS84	Helena Wiklund | Lenka Neal | Thomas Dahlgren | Adrian Glover | Madeleine Brasier | Regan Drennan | Eva Stewart	2021-04-20	identified by DNA and morphology		OMS1_AB02_EB06	Brenke Epibenthic Sledge		2015-03-01	04:02	Abyssal plain	Collected from epi net (on the epibenthic sledge)		en	NHMUK
Other material	7458570e-414e-49e4-a37c-178457cf46cd	NHMUK ANEA 2023.412			NHM_2412	Adrian Glover | Helena Wiklund | Thomas Dahlgren | Madeleine Brasier		1	specimen stored in 80% non-denatured ethanol aqueous solution | DNA voucher stored in buffer		0174126151	OQ746773 (16S) | OQ738612 (COI)	Magelonidae sp. (NHM_1340)	Magelonidae	Animalia	Annelida	Polychaeta		Magelonidae			family		Cunningham & Ramage, 1888	Pacific	Clarion Clipperton Zone	UK Seabed Resources Ltd exploration area UK-1 Stratum B	UK1 Stratum B	4425	Deployment EB02; at Station U5; from R/V Thomas G. Thompson Cruise no. TN319	12'32.23	116'36.25	12.53717	-116.60417	WGS84	Helena Wiklund | Lenka Neal | Thomas Dahlgren | Adrian Glover | Madeleine Brasier | Regan Drennan | Eva Stewart	2021-04-20	identified by DNA and morphology		UK1_AB02_EB02	Brenke Epibenthic Sledge		2015-02-20	06:24	Abyssal plain	Collected from supra net (on the epibenthic sledge)		en	NHMUK
Other material	a62e570c-d270-461f-baf6-3c7d0f4adee6				NHM_2016	Adrian Glover | Helena Wiklund | Thomas Dahlgren | Madeleine Brasier		1	DNA voucher stored in buffer		0174126765	OQ746744 (16S)	Maldanidae sp. (NHM_026)	Maldanidae	Animalia	Annelida	Polychaeta		Maldanidae			family		Malmgren, 1867	Pacific	Clarion Clipperton Zone	Ocean Mineral Singapore exploration claim Stratum A	OMS Stratum A	4235	Deployment EB12; at Station S11; from R/V Thomas G. Thompson Cruise no. TN319	12'03.03	117'24.28	12.0505	-117.40467	WGS84	Helena Wiklund | Lenka Neal | Thomas Dahlgren | Adrian Glover | Madeleine Brasier | Regan Drennan | Eva Stewart	2021-04-20	identified by DNA and morphology		OMS1_AB02_EB12	Brenke Epibenthic Sledge		2015-03-16	05:30	Abyssal plain	Collected from epi net (on the epibenthic sledge)		en	NHMUK
Other material	eadc71eb-45b3-4696-9668-727efadf6502	NHMUK ANEA 2023.416			NHM_2021	Adrian Glover | Helena Wiklund | Thomas Dahlgren | Madeleine Brasier		1	specimen stored in 80% non-denatured ethanol aqueous solution | DNA voucher stored in buffer		0174126746	OQ746745 (16S)	Maldanidae sp. (NHM_026)	Maldanidae	Animalia	Annelida	Polychaeta		Maldanidae			family		Malmgren, 1867	Pacific	Clarion Clipperton Zone	Ocean Mineral Singapore exploration claim Stratum A	OMS Stratum A	4235	Deployment EB12; at Station S11; from R/V Thomas G. Thompson Cruise no. TN319	12'03.03	117'24.28	12.0505	-117.40467	WGS84	Helena Wiklund | Lenka Neal | Thomas Dahlgren | Adrian Glover | Madeleine Brasier | Regan Drennan | Eva Stewart	2021-04-20	identified by DNA and morphology		OMS1_AB02_EB12	Brenke Epibenthic Sledge		2015-03-16	05:30	Abyssal plain	Collected from epi net (on the epibenthic sledge)		en	NHMUK
Other material	e81ae332-6fdc-4b43-9050-7113e1224b40	NHMUK ANEA 2023.417			NHM_2022	Adrian Glover | Helena Wiklund | Thomas Dahlgren | Madeleine Brasier		1	specimen stored in 80% non-denatured ethanol aqueous solution | DNA voucher stored in buffer		0174126741	OQ746746 (16S)	Maldanidae sp. (NHM_026)	Maldanidae	Animalia	Annelida	Polychaeta		Maldanidae			family		Malmgren, 1867	Pacific	Clarion Clipperton Zone	Ocean Mineral Singapore exploration claim Stratum A	OMS Stratum A	4235	Deployment EB12; at Station S11; from R/V Thomas G. Thompson Cruise no. TN319	12'03.03	117'24.28	12.0505	-117.40467	WGS84	Helena Wiklund | Lenka Neal | Thomas Dahlgren | Adrian Glover | Madeleine Brasier | Regan Drennan | Eva Stewart	2021-04-20	identified by DNA and morphology		OMS1_AB02_EB12	Brenke Epibenthic Sledge		2015-03-16	05:30	Abyssal plain	Collected from epi net (on the epibenthic sledge)		en	NHMUK
Other material	ece9ad88-c079-4492-b495-acb6ae7e0815	NHMUK ANEA 2023.414			NHM_1350H	Adrian Glover | Helena Wiklund | Thomas Dahlgren | Madeleine Brasier		1	specimen stored in 80% non-denatured ethanol aqueous solution | DNA voucher stored in buffer		0174126563	OQ746672 (16S)	Maldanidae sp. (NHM_026)	Maldanidae	Animalia	Annelida	Polychaeta		Maldanidae			family		Malmgren, 1867	Pacific	Clarion Clipperton Zone	Ocean Mineral Singapore exploration claim Stratum A	OMS Stratum A	4302	Deployment EB06; at Station S5; from R/V Thomas G. Thompson Cruise no. TN319	12'15.44	117'18.13	12.25733	-117.30217	WGS84	Helena Wiklund | Lenka Neal | Thomas Dahlgren | Adrian Glover | Madeleine Brasier | Regan Drennan | Eva Stewart	2021-04-20	identified by DNA and morphology		OMS1_AB02_EB06	Brenke Epibenthic Sledge		2015-03-01	04:02	Abyssal plain	Collected from epi net (on the epibenthic sledge)		en	NHMUK
Other material	4b5857f3-479b-4d04-bd65-ee200f297254	NHMUK ANEA 2023.413			NHM_0026	Adrian Glover | Helena Wiklund | Thomas Dahlgren | Magdalena Georgieva		1	specimen stored in 80% non-denatured ethanol aqueous solution | DNA voucher stored in buffer		0174127347	OQ746468 (16S) | OQ746791 (18S) | OQ738495 (COI)	Maldanidae sp. (NHM_026)	Maldanidae	Animalia	Annelida	Polychaeta		Maldanidae			family		Malmgren, 1867	Pacific	Clarion Clipperton Zone	UK Seabed Resources Ltd exploration area UK-1 Stratum A	UK1 Stratum A	4336	Deployment EB01; at Station B-K-E; from R/V Melville Cruise no. MV1313	13°50.232	116°33.506	13.8372	-116.55843	WGS84	Helena Wiklund | Lenka Neal | Thomas Dahlgren | Adrian Glover | Madeleine Brasier | Regan Drennan | Eva Stewart	2021-04-20	identified by DNA and morphology		UK1_AB01_EB01	Brenke Epibenthic Sledge		2013-10-09	10:26	Abyssal plain	Collected from epi net (on the epibenthic sledge)		en	NHMUK
Other material	9b8efb23-34f0-40e8-b135-39aeee05d4ea	NHMUK ANEA 2023.420			NHM_1170	Adrian Glover | Helena Wiklund | Thomas Dahlgren | Madeleine Brasier		1	specimen stored in 80% non-denatured ethanol aqueous solution | DNA voucher stored in buffer		0174126766	OQ746636 (16S) | OQ746879 (18S) | OQ738566 (COI)	Maldanidae sp. (NHM_1170)	Maldanidae	Animalia	Annelida	Polychaeta		Maldanidae			family		Malmgren, 1867	Pacific	Clarion Clipperton Zone	Ocean Mineral Singapore exploration claim Stratum A	OMS Stratum A	4100	Deployment EB05; at Station S2; from R/V Thomas G. Thompson Cruise no. TN319	12'06.93	117'09.87	12.1155	-117.1645	WGS84	Helena Wiklund | Lenka Neal | Thomas Dahlgren | Adrian Glover | Madeleine Brasier | Regan Drennan | Eva Stewart	2021-04-20	identified by DNA and morphology		OMS1_AB02_EB05	Brenke Epibenthic Sledge		2015-02-26	21:29	Abyssal plain	Collected from epi net (on the epibenthic sledge)		en	NHMUK
Other material	08cbaab6-4ba0-4eb0-8eea-68224984af53	NHMUK ANEA 2023.418			NHM_1890	Adrian Glover | Helena Wiklund | Thomas Dahlgren | Madeleine Brasier		1	specimen stored in 80% non-denatured ethanol aqueous solution | DNA voucher stored in buffer		0174126770	OQ746729 (16S) | OQ738602 (COI)	Maldanidae sp. (NHM_1178)	Maldanidae	Animalia	Annelida	Polychaeta		Maldanidae			family		Malmgren, 1867	Pacific	Clarion Clipperton Zone	Ocean Mineral Singapore exploration claim Stratum A	OMS Stratum A	4094	Deployment EB11; at Station S10; from R/V Thomas G. Thompson Cruise no. TN319	12°02.49’	117°13.03’	12.0415	-117.21717	WGS84	Helena Wiklund | Lenka Neal | Thomas Dahlgren | Adrian Glover | Madeleine Brasier | Regan Drennan | Eva Stewart	2021-04-20	identified by DNA and morphology		OMS1_AB02_EB11	Brenke Epibenthic Sledge		2015-03-13		Abyssal plain	Collected from nodule (on the epibenthic sledge)		en	NHMUK
Other material	b2b0684b-776f-4b42-a5d3-9c6399be8f34				NHM_1178	Adrian Glover | Helena Wiklund | Thomas Dahlgren | Madeleine Brasier		1	Tissue voucher stored in 80% non-denatured ethanol aqueous solution | DNA voucher stored in buffer		0109405429 | 0174126745	OQ746640 (16S) | OQ746880 (18S) | OQ738570 (COI)	Maldanidae sp. (NHM_1178)	Maldanidae	Animalia	Annelida	Polychaeta		Maldanidae			family		Malmgren, 1867	Pacific	Clarion Clipperton Zone	Ocean Mineral Singapore exploration claim Stratum A	OMS Stratum A	4100	Deployment EB05; at Station S2; from R/V Thomas G. Thompson Cruise no. TN319	12'06.93	117'09.87	12.1155	-117.1645	WGS84	Helena Wiklund | Lenka Neal | Thomas Dahlgren | Adrian Glover | Madeleine Brasier | Regan Drennan | Eva Stewart	2021-04-20	identified by DNA and morphology		OMS1_AB02_EB05	Brenke Epibenthic Sledge		2015-02-26	21:29	Abyssal plain	Collected from epi net (on the epibenthic sledge)		en	NHMUK
Other material	51d14c71-f7c1-41b9-b02d-35cd47ac04ce	NHMUK ANEA 2023.422			NHM_1947J	Adrian Glover | Helena Wiklund | Thomas Dahlgren | Madeleine Brasier		1	specimen stored in 80% non-denatured ethanol aqueous solution | DNA voucher stored in buffer		0174126162	OQ746739 (16S)	Maldanidae sp. (NHM_836)	Maldanidae	Animalia	Annelida	Polychaeta		Maldanidae			family		Malmgren, 1867	Pacific	Clarion Clipperton Zone	Ocean Mineral Singapore exploration claim Stratum A	OMS Stratum A	4094	Deployment EB11; at Station S10; from R/V Thomas G. Thompson Cruise no. TN319	12°02.49’	117°13.03’	12.0415	-117.21717	WGS84	Helena Wiklund | Lenka Neal | Thomas Dahlgren | Adrian Glover | Madeleine Brasier | Regan Drennan | Eva Stewart	2021-04-20	identified by DNA and morphology		OMS1_AB02_EB11	Brenke Epibenthic Sledge		2015-03-13		Abyssal plain	Collected from epi net (on the epibenthic sledge)		en	NHMUK
Other material	ff4312aa-d1f1-45f3-bda7-3f91104e06e5	NHMUK ANEA 2023.421			NHM_1770	Adrian Glover | Helena Wiklund | Thomas Dahlgren | Madeleine Brasier		1	specimen stored in 80% non-denatured ethanol aqueous solution | DNA voucher stored in buffer		0174126219	OQ746715 (16S) | OQ738599 (COI)	Maldanidae sp. (NHM_836)	Maldanidae	Animalia	Annelida	Polychaeta		Maldanidae			family		Malmgren, 1867	Pacific	Clarion Clipperton Zone	Ocean Mineral Singapore exploration claim Stratum A	OMS Stratum A	4045	Deployment EB10; at Station S7; from R/V Thomas G. Thompson Cruise no. TN319	12'10.43	117'11.57	12.17383	-117.19283	WGS84	Helena Wiklund | Lenka Neal | Thomas Dahlgren | Adrian Glover | Madeleine Brasier | Regan Drennan | Eva Stewart	2021-04-20	identified by DNA and morphology		OMS1_AB02_EB10	Brenke Epibenthic Sledge		2015-03-11	22:49	Abyssal plain	Collected from epi net (on the epibenthic sledge)		en	NHMUK
Other material	45f1b5ee-2ebd-4c31-954f-889ba8a2ba01				NHM_1163A	Adrian Glover | Helena Wiklund | Thomas Dahlgren | Madeleine Brasier		1	DNA voucher stored in buffer		0174126535	OQ746630 (16S) | OQ738563 (COI)	Maldanidae sp. (NHM_836)	Maldanidae	Animalia	Annelida	Polychaeta		Maldanidae			family		Malmgren, 1867	Pacific	Clarion Clipperton Zone	Ocean Mineral Singapore exploration claim Stratum A	OMS Stratum A	4100	Deployment EB05; at Station S2; from R/V Thomas G. Thompson Cruise no. TN319	12'06.93	117'09.87	12.1155	-117.1645	WGS84	Helena Wiklund | Lenka Neal | Thomas Dahlgren | Adrian Glover | Madeleine Brasier | Regan Drennan | Eva Stewart	2021-04-20	identified by DNA and morphology		OMS1_AB02_EB05	Brenke Epibenthic Sledge		2015-02-26	21:29	Abyssal plain	Collected from epi net (on the epibenthic sledge)		en	NHMUK
Other material	1aa1aa75-417f-49c8-9df9-a54fb00ce841	NHMUK ANEA 2023.419			NHM_0836	Adrian Glover | Helena Wiklund | Thomas Dahlgren | Madeleine Brasier		1	specimen stored in 80% non-denatured ethanol aqueous solution | DNA voucher stored in buffer		0174126790	OQ746565 (16S) | OQ746862 (18S) | OQ738538 (COI)	Maldanidae sp. (NHM_836)	Maldanidae	Animalia	Annelida	Polychaeta		Maldanidae			family		Malmgren, 1867	Pacific	Clarion Clipperton Zone	UK Seabed Resources Ltd exploration area UK-1 Stratum B	UK1 Stratum B	4160	Deployment BC04; at Station U5; from R/V Thomas G. Thompson Cruise no. TN319	12'22.259	116'36.819	12.37098	-116.61365	WGS84	Helena Wiklund | Lenka Neal | Thomas Dahlgren | Adrian Glover | Madeleine Brasier | Regan Drennan | Eva Stewart	2021-04-20	identified by DNA and morphology		UK1_AB02_BC04	USNEL Box Core		2015-02-21	03:38	Abyssal plain	Collected from 0-2 cm layer of box core using a 300 micron sieve		en	NHMUK
Other material	9eaaf596-3b03-46c0-b408-9013d767a389				NHM_0682	Adrian Glover | Helena Wiklund | Thomas Dahlgren | Madeleine Brasier		1	Tissue voucher stored in 80% non-denatured ethanol aqueous solution | DNA voucher stored in buffer		0109405400 | 0174126553	OQ746539 (16S) | OQ738531 (COI)	Maldanidae sp. (NHM_836)	Maldanidae	Animalia	Annelida	Polychaeta		Maldanidae			family		Malmgren, 1867	Pacific	Clarion Clipperton Zone	UK Seabed Resources Ltd exploration area UK-1 Stratum B	UK1 Stratum B	4425	Deployment EB02; at Station U5; from R/V Thomas G. Thompson Cruise no. TN319	12'32.23	116'36.25	12.53717	-116.60417	WGS84	Helena Wiklund | Lenka Neal | Thomas Dahlgren | Adrian Glover | Madeleine Brasier | Regan Drennan | Eva Stewart	2021-04-20	identified by DNA and morphology		UK1_AB02_EB02	Brenke Epibenthic Sledge		2015-02-20	06:24	Abyssal plain	Collected from epi net (on the epibenthic sledge)		en	NHMUK
Other material	1c8d5ebe-7f68-4a94-80bf-ad1a793720c5				NHM_0900	Adrian Glover | Helena Wiklund | Thomas Dahlgren | Madeleine Brasier		1	Tissue voucher stored in 80% non-denatured ethanol aqueous solution | DNA voucher stored in buffer		0109405352 | 0174126769	OQ746572 (16S)	Maldanidae sp. (NHM_900)	Maldanidae	Animalia	Annelida	Polychaeta		Maldanidae			family		Malmgren, 1867	Pacific	Clarion Clipperton Zone	UK Seabed Resources Ltd exploration area UK-1 Stratum B	UK1 Stratum B	4198	Deployment EB03; at Station U4; from R/V Thomas G. Thompson Cruise no. TN319	12'34.28	116'36.63	12.57133	-116.6105	WGS84	Helena Wiklund | Lenka Neal | Thomas Dahlgren | Adrian Glover | Madeleine Brasier | Regan Drennan | Eva Stewart	2021-04-20	identified by DNA and morphology		UK1_AB02_EB03	Brenke Epibenthic Sledge		2015-02-23	05:39	Abyssal plain	Collected from epi net (on the epibenthic sledge)		en	NHMUK
Other material	d416f8e4-3cad-4aea-bad5-e1d47dabff4b	NHMUK ANEA 2023.423			NHM_1010	Adrian Glover | Helena Wiklund | Thomas Dahlgren | Madeleine Brasier		1	specimen stored in 80% non-denatured ethanol aqueous solution | DNA voucher stored in buffer		0174126311	OQ746605 (16S) | OQ746872 (18S) | OQ738555 (COI)	Onuphidae sp. (NHM_1010)	Onuphidae	Animalia	Annelida	Polychaeta	Eunicida	Onuphidae			family		Kinberg, 1865	Pacific	Clarion Clipperton Zone	Ocean Mineral Singapore exploration claim Stratum A	OMS Stratum A	4122	Deployment EB04; at Station S1; from R/V Thomas G. Thompson Cruise no. TN319	12'08.02	117'17.52	12.13367	-117.292	WGS84	Helena Wiklund | Lenka Neal | Thomas Dahlgren | Adrian Glover | Madeleine Brasier | Regan Drennan | Eva Stewart	2021-04-20	identified by DNA and morphology		OMS1_AB02_EB04	Brenke Epibenthic Sledge		2015-02-24	19:10	Abyssal plain	Collected from epi net (on the epibenthic sledge)		en	NHMUK
Other material	6a0c7508-782a-46cf-9767-6bf0ccc2fead	NHMUK ANEA 2023.424			NHM_2629	Adrian Glover | Helena Wiklund | Thomas Dahlgren | Madeleine Brasier		1	specimen stored in 80% non-denatured ethanol aqueous solution | DNA voucher stored in buffer		0174126230	OQ746781 (16S) | OQ738617 (COI)	Onuphidae sp. (NHM_1010)	Onuphidae	Animalia	Annelida	Polychaeta	Eunicida	Onuphidae			family		Kinberg, 1865	Pacific	Clarion Clipperton Zone	Ocean Mineral Singapore exploration claim Stratum A	OMS Stratum A	4122	Deployment EB04; at Station S1; from R/V Thomas G. Thompson Cruise no. TN319	12'08.02	117'17.52	12.13367	-117.292	WGS84	Helena Wiklund | Lenka Neal | Thomas Dahlgren | Adrian Glover | Madeleine Brasier | Regan Drennan | Eva Stewart	2021-04-20	identified by DNA and morphology		OMS1_AB02_EB04	Brenke Epibenthic Sledge		2015-02-24	19:10	Abyssal plain	Collected from supra net (on the epibenthic sledge)		en	NHMUK
Other material	4c88809b-6c99-41b0-9af8-9ad809d1a840	NHMUK ANEA 2023.425			NHM_2430	Adrian Glover | Helena Wiklund | Thomas Dahlgren | Madeleine Brasier		1	specimen stored in 80% non-denatured ethanol aqueous solution | DNA voucher stored in buffer		0174126231	OQ746774 (16S) | OQ738613 (COI)	Onuphidae sp. (NHM_2430)	Onuphidae	Animalia	Annelida	Polychaeta	Eunicida	Onuphidae			family		Kinberg, 1865	Pacific	Clarion Clipperton Zone	UK Seabed Resources Ltd exploration area UK-1 Stratum B	UK1 Stratum B	4202	Deployment EB01; at Station U2; from R/V Thomas G. Thompson Cruise no. TN319	12'23.17456	116'32.92021	12.38624	-116.54867	WGS84	Helena Wiklund | Lenka Neal | Thomas Dahlgren | Adrian Glover | Madeleine Brasier | Regan Drennan | Eva Stewart	2021-04-20	identified by DNA and morphology		UK1_AB02_EB01	Brenke Epibenthic Sledge		2015-02-17	05:15	Abyssal plain	Collected from supra net (on the epibenthic sledge)		en	NHMUK
Other material	1eaaccf3-b2ea-4b96-ad2d-9d6af0f8830b	NHMUK ANEA 2023.428			NHM_1348G	Adrian Glover | Helena Wiklund | Thomas Dahlgren | Madeleine Brasier		1	specimen stored in 80% non-denatured ethanol aqueous solution | DNA voucher stored in buffer		0174126611	OQ746668 (16S) | OQ738578 (COI)	Orbiniidae sp. (NHM_050)	Orbiniidae	Animalia	Annelida	Polychaeta		Orbiniidae			family		Hartman, 1942	Pacific	Clarion Clipperton Zone	Ocean Mineral Singapore exploration claim Stratum A	OMS Stratum A	4302	Deployment EB06; at Station S5; from R/V Thomas G. Thompson Cruise no. TN319	12'15.44	117'18.13	12.25733	-117.30217	WGS84	Helena Wiklund | Lenka Neal | Thomas Dahlgren | Adrian Glover | Madeleine Brasier | Regan Drennan | Eva Stewart	2021-04-20	identified by DNA and morphology		OMS1_AB02_EB06	Brenke Epibenthic Sledge		2015-03-01	04:02	Abyssal plain	Collected from epi net (on the epibenthic sledge)		en	NHMUK
Other material	b1837300-ded4-4fe7-ba1c-08de8c059aff	NHMUK ANEA 2023.427			NHM_0917E	Adrian Glover | Helena Wiklund | Thomas Dahlgren | Madeleine Brasier		1	specimen stored in 80% non-denatured ethanol aqueous solution | DNA voucher stored in buffer		0174126581	OQ746587 (16S)	Orbiniidae sp. (NHM_050)	Orbiniidae	Animalia	Annelida	Polychaeta		Orbiniidae			family		Hartman, 1942	Pacific	Clarion Clipperton Zone	UK Seabed Resources Ltd exploration area UK-1 Stratum B	UK1 Stratum B	4198	Deployment EB03; at Station U4; from R/V Thomas G. Thompson Cruise no. TN319	12'34.28	116'36.63	12.57133	-116.6105	WGS84	Helena Wiklund | Lenka Neal | Thomas Dahlgren | Adrian Glover | Madeleine Brasier | Regan Drennan | Eva Stewart	2021-04-20	identified by DNA and morphology		UK1_AB02_EB03	Brenke Epibenthic Sledge		2015-02-23	05:39	Abyssal plain	Collected from epi net (on the epibenthic sledge)		en	NHMUK
Other material	d6fa26ac-f79c-4df1-b445-3744628453f0				NHM_0050	Adrian Glover | Helena Wiklund | Thomas Dahlgren | Magdalena Georgieva		1	Tissue voucher stored in 80% non-denatured ethanol aqueous solution | DNA voucher stored in buffer		0109405374 | 0174127344	OQ746472 (16S) | OQ746795 (18S) | OQ738498 (COI)	Orbiniidae sp. (NHM_050)	Orbiniidae	Animalia	Annelida	Polychaeta		Orbiniidae			family		Hartman, 1942	Pacific	Clarion Clipperton Zone	UK Seabed Resources Ltd exploration area UK-1 Stratum A	UK1 Stratum A	4336	Deployment EB01; at Station B-K-E; from R/V Melville Cruise no. MV1313	13°50.232	116°33.506	13.8372	-116.55843	WGS84	Helena Wiklund | Lenka Neal | Thomas Dahlgren | Adrian Glover | Madeleine Brasier | Regan Drennan | Eva Stewart	2021-04-20	identified by DNA and morphology		UK1_AB01_EB01	Brenke Epibenthic Sledge		2013-10-09	10:26	Abyssal plain	Collected from epi net (on the epibenthic sledge)		en	NHMUK
Other material	cef8279e-052e-441c-bada-3932da8c9af2	NHMUK ANEA 2023.426			NHM_0489	Adrian Glover | Helena Wiklund | Thomas Dahlgren | Magdalena Georgieva		1	specimen stored in 80% non-denatured ethanol aqueous solution | DNA voucher stored in buffer		0174127311	OQ746524 (16S) | OQ746841 (18S)	Orbiniidae sp. (NHM_050)	Orbiniidae	Animalia	Annelida	Polychaeta		Orbiniidae			family		Hartman, 1942	Pacific	Clarion Clipperton Zone	UK Seabed Resources Ltd exploration area UK-1 Stratum A	UK1 Stratum A	4128	Deployment EB04; at Station G-I; from R/V Melville Cruise no. MV1313	13°45.21N	116°29.12W	13.75583	-116.48667	WGS84	Helena Wiklund | Lenka Neal | Thomas Dahlgren | Adrian Glover | Madeleine Brasier | Regan Drennan | Eva Stewart	2021-04-20	identified by DNA and morphology		UK1_AB01_EB04	Brenke Epibenthic Sledge		2013-10-17	01:50	Abyssal plain	Collected from epi net (on the epibenthic sledge)		en	NHMUK
Other material	39caf0d9-fe9c-47bf-8d26-6f92e6327b66				NHM_0102	Adrian Glover | Helena Wiklund | Thomas Dahlgren | Magdalena Georgieva		1	DNA voucher stored in buffer		0174127362	OQ746475 (16S)	Orbiniidae sp. (NHM_102)	Orbiniidae	Animalia	Annelida	Polychaeta		Orbiniidae			family		Hartman, 1942	Pacific	Clarion Clipperton Zone	UK Seabed Resources Ltd exploration area UK-1 Stratum A	UK1 Stratum A	4081	Deployment BC05; at Station C; from R/V Melville Cruise no. MV1313	13°47.601	116°42.185	13.79335	-116.70308	WGS84	Helena Wiklund | Lenka Neal | Thomas Dahlgren | Adrian Glover | Madeleine Brasier | Regan Drennan | Eva Stewart	2021-04-20	identified by DNA and morphology		UK1_AB01_BC05	USNEL Box Core		2013-10-11	12:30	Abyssal plain	Collected from 0-2 cm layer of box core using a 300 micron sieve		en	NHMUK
Other material	f4c4135e-b618-4434-98cd-28dc5b21ce0e	NHMUK ANEA 2023.429			NHM_0110	Adrian Glover | Helena Wiklund | Thomas Dahlgren | Magdalena Georgieva		1	specimen stored in 80% non-denatured ethanol aqueous solution | DNA voucher stored in buffer		0174127337	OQ746476 (16S) | OQ746797 (18S) | OQ738500 (COI)	Orbiniidae sp. (NHM_102)	Orbiniidae	Animalia	Annelida	Polychaeta		Orbiniidae			family		Hartman, 1942	Pacific	Clarion Clipperton Zone	UK Seabed Resources Ltd exploration area UK-1 Stratum A	UK1 Stratum A	4081	Deployment BC05; at Station C; from R/V Melville Cruise no. MV1313	13°47.601	116°42.185	13.79335	-116.70308	WGS84	Helena Wiklund | Lenka Neal | Thomas Dahlgren | Adrian Glover | Madeleine Brasier | Regan Drennan | Eva Stewart	2021-04-20	identified by DNA and morphology		UK1_AB01_BC05	USNEL Box Core		2013-10-11	12:30	Abyssal plain	Collected from 0-2 cm layer of box core using a 300 micron sieve		en	NHMUK
Other material	59cffd7a-575b-47d3-9798-1e91fa9577df				NHM_0111	Adrian Glover | Helena Wiklund | Thomas Dahlgren | Magdalena Georgieva		1	Tissue voucher stored in 80% non-denatured ethanol aqueous solution | DNA voucher stored in buffer		0109405361 | 0174127343	OQ746477 (16S) | OQ746798 (18S) | OQ738501 (COI)	Orbiniidae sp. (NHM_102)	Orbiniidae	Animalia	Annelida	Polychaeta		Orbiniidae			family		Hartman, 1942	Pacific	Clarion Clipperton Zone	UK Seabed Resources Ltd exploration area UK-1 Stratum A	UK1 Stratum A	4081	Deployment BC05; at Station C; from R/V Melville Cruise no. MV1313	13°47.601	116°42.185	13.79335	-116.70308	WGS84	Helena Wiklund | Lenka Neal | Thomas Dahlgren | Adrian Glover | Madeleine Brasier | Regan Drennan | Eva Stewart	2021-04-20	identified by DNA and morphology		UK1_AB01_BC05	USNEL Box Core		2013-10-11	12:30	Abyssal plain	Collected from 0-2 cm layer of box core using a 300 micron sieve		en	NHMUK
Other material	5ecf76c4-d8d0-497f-ab79-bbeca3673e25				NHM_0343	Adrian Glover | Helena Wiklund | Thomas Dahlgren | Magdalena Georgieva		1	Tissue voucher stored in 80% non-denatured ethanol aqueous solution | DNA voucher stored in buffer		0109405408 | 0174127296	OQ746501 (16S) | OQ746819 (18S) | OQ738515 (COI)	Orbiniidae sp. (NHM_102)	Orbiniidae	Animalia	Annelida	Polychaeta		Orbiniidae			family		Hartman, 1942	Pacific	Clarion Clipperton Zone	UK Seabed Resources Ltd exploration area UK-1 Stratum A	UK1 Stratum A	4128	Deployment EB04; at Station G-I; from R/V Melville Cruise no. MV1313	13°45.21N	116°29.12W	13.75583	-116.48667	WGS84	Helena Wiklund | Lenka Neal | Thomas Dahlgren | Adrian Glover | Madeleine Brasier | Regan Drennan | Eva Stewart	2021-04-20	identified by DNA and morphology		UK1_AB01_EB04	Brenke Epibenthic Sledge		2013-10-17	01:50	Abyssal plain	Collected from epi net (on the epibenthic sledge)		en	NHMUK
Other material	e75f6eb0-8c54-4d5b-a7d8-e2b23222299f	NHMUK ANEA 2023.430			NHM_1947G	Adrian Glover | Helena Wiklund | Thomas Dahlgren | Madeleine Brasier		1	specimen stored in 80% non-denatured ethanol aqueous solution | DNA voucher stored in buffer			OQ746736 (16S)	Orbiniidae sp. (NHM_1947G)	Orbiniidae	Animalia	Annelida	Polychaeta		Orbiniidae			family		Hartman, 1942	Pacific	Clarion Clipperton Zone	Ocean Mineral Singapore exploration claim Stratum A	OMS Stratum A	4094	Deployment EB11; at Station S10; from R/V Thomas G. Thompson Cruise no. TN319	12°02.49’	117°13.03’	12.0415	-117.21717	WGS84	Helena Wiklund | Lenka Neal | Thomas Dahlgren | Adrian Glover | Madeleine Brasier | Regan Drennan | Eva Stewart	2021-04-20	identified by DNA and morphology		OMS1_AB02_EB11	Brenke Epibenthic Sledge		2015-03-13		Abyssal plain	Collected from epi net (on the epibenthic sledge)		en	NHMUK
Other material	ea4f3447-ac8c-4af9-b297-6b58908540d8	NHMUK ANEA 2023.431			NHM_0264	Adrian Glover | Helena Wiklund | Thomas Dahlgren | Magdalena Georgieva		1	specimen stored in 80% non-denatured ethanol aqueous solution | DNA voucher stored in buffer		0174127384	OQ746489 (16S)	Orbiniidae sp. (NHM_264)	Orbiniidae	Animalia	Annelida	Polychaeta		Orbiniidae			family		Hartman, 1942	Pacific	Clarion Clipperton Zone	UK Seabed Resources Ltd exploration area UK-1 Stratum A	UK1 Stratum A	4128	Deployment EB04; at Station G-I; from R/V Melville Cruise no. MV1313	13°45.21N	116°29.12W	13.75583	-116.48667	WGS84	Helena Wiklund | Lenka Neal | Thomas Dahlgren | Adrian Glover | Madeleine Brasier | Regan Drennan | Eva Stewart	2021-04-20	identified by DNA and morphology		UK1_AB01_EB04	Brenke Epibenthic Sledge		2013-10-17	01:50	Abyssal plain	Collected from epi net (on the epibenthic sledge)		en	NHMUK
Other material	a67ee7b3-e770-4874-8e67-b9036cfca718				NHM_0270	Adrian Glover | Helena Wiklund | Thomas Dahlgren | Magdalena Georgieva		1	Tissue voucher stored in 80% non-denatured ethanol aqueous solution | DNA voucher stored in buffer		0109405432 | 0174127319	OQ746492 (16S) | OQ746811 (18S) | OQ738510 (COI)	Orbiniidae sp. (NHM_264)	Orbiniidae	Animalia	Annelida	Polychaeta		Orbiniidae			family		Hartman, 1942	Pacific	Clarion Clipperton Zone	UK Seabed Resources Ltd exploration area UK-1 Stratum A	UK1 Stratum A	4128	Deployment EB04; at Station G-I; from R/V Melville Cruise no. MV1313	13°45.21N	116°29.12W	13.75583	-116.48667	WGS84	Helena Wiklund | Lenka Neal | Thomas Dahlgren | Adrian Glover | Madeleine Brasier | Regan Drennan | Eva Stewart	2021-04-20	identified by DNA and morphology		UK1_AB01_EB04	Brenke Epibenthic Sledge		2013-10-17	01:50	Abyssal plain	Collected from epi net (on the epibenthic sledge)		en	NHMUK
Other material	becaeb83-0dab-475f-aae1-c0d282f761ca	NHMUK ANEA 2023.432			NHM_0458	Adrian Glover | Helena Wiklund | Thomas Dahlgren | Magdalena Georgieva		1	specimen stored in 80% non-denatured ethanol aqueous solution | DNA voucher stored in buffer		0174127328	OQ746521 (16S) | OQ746837 (18S)	Orbiniidae sp. (NHM_458)	Orbiniidae	Animalia	Annelida	Polychaeta		Orbiniidae			family		Hartman, 1942	Pacific	Clarion Clipperton Zone	UK Seabed Resources Ltd exploration area UK-1 Stratum A	UK1 Stratum A	4163	Deployment BC13; at Station J; from R/V Melville Cruise no. MV1313	13°54.099	116°35.400	13.90165	-116.59	WGS84	Helena Wiklund | Lenka Neal | Thomas Dahlgren | Adrian Glover | Madeleine Brasier | Regan Drennan | Eva Stewart	2021-04-20	identified by DNA and morphology		UK1_AB01_BC13	USNEL Box Core		2013-10-21	13:27	Abyssal plain	Collected from 0-2 cm layer of box core using a 300 micron sieve		en	NHMUK
Other material	475752e3-7334-467b-8c11-3aeed7c0f1a6	NHMUK ANEA 2023.433			NHM_0567	Adrian Glover | Helena Wiklund | Thomas Dahlgren | Madeleine Brasier		1	specimen stored in 80% non-denatured ethanol aqueous solution | DNA voucher stored in buffer		0174126623	OQ746528 (16S)	Orbiniidae sp. (NHM_458)	Orbiniidae	Animalia	Annelida	Polychaeta		Orbiniidae			family		Hartman, 1942	Pacific	Clarion Clipperton Zone	UK Seabed Resources Ltd exploration area UK-1 Stratum B	UK1 Stratum B	4202	Deployment EB01; at Station U2; from R/V Thomas G. Thompson Cruise no. TN319	12'23.17456	116'32.92021	12.38624	-116.54867	WGS84	Helena Wiklund | Lenka Neal | Thomas Dahlgren | Adrian Glover | Madeleine Brasier | Regan Drennan | Eva Stewart	2021-04-20	identified by DNA and morphology		UK1_AB02_EB01	Brenke Epibenthic Sledge		2015-02-17	05:15	Abyssal plain	Collected from epi net (on the epibenthic sledge)		en	NHMUK
Other material	21e51961-3eff-44fd-87f0-9f0729f88c85	NHMUK ANEA 2023.435			NHM_1246	Adrian Glover | Helena Wiklund | Thomas Dahlgren | Madeleine Brasier		1	specimen stored in 80% non-denatured ethanol aqueous solution | DNA voucher stored in buffer		0174127332	OQ746884 (18S) | OQ738574 (COI)	Orbiniidae sp. (NHM_754)	Orbiniidae	Animalia	Annelida	Polychaeta		Orbiniidae			family		Hartman, 1942	Pacific	Clarion Clipperton Zone	Ocean Mineral Singapore exploration claim Stratum A	OMS Stratum A	4302	Deployment EB06; at Station S5; from R/V Thomas G. Thompson Cruise no. TN319	12'15.44	117'18.13	12.25733	-117.30217	WGS84	Helena Wiklund | Lenka Neal | Thomas Dahlgren | Adrian Glover | Madeleine Brasier | Regan Drennan | Eva Stewart	2021-04-20	identified by DNA and morphology		OMS1_AB02_EB06	Brenke Epibenthic Sledge		2015-03-01	04:02	Abyssal plain	Collected from epi net (on the epibenthic sledge)		en	NHMUK
Other material	3bec5633-9d46-496b-918f-07fc9e2d1c7b	NHMUK ANEA 2023.434			NHM_1071	Adrian Glover | Helena Wiklund | Thomas Dahlgren | Madeleine Brasier		1	specimen stored in 80% non-denatured ethanol aqueous solution | DNA voucher stored in buffer		0174126607	OQ746612 (16S)	Orbiniidae sp. (NHM_754)	Orbiniidae	Animalia	Annelida	Polychaeta		Orbiniidae			family		Hartman, 1942	Pacific	Clarion Clipperton Zone	Ocean Mineral Singapore exploration claim Stratum A	OMS Stratum A	4100	Deployment EB05; at Station S2; from R/V Thomas G. Thompson Cruise no. TN319	12'06.93	117'09.87	12.1155	-117.1645	WGS84	Helena Wiklund | Lenka Neal | Thomas Dahlgren | Adrian Glover | Madeleine Brasier | Regan Drennan | Eva Stewart	2021-04-20	identified by DNA and morphology		OMS1_AB02_EB05	Brenke Epibenthic Sledge		2015-02-26	21:29	Abyssal plain	Collected from epi net (on the epibenthic sledge)		en	NHMUK
Other material	10cca41f-dddd-4c50-80f5-32c4f892ec13				NHM_1174B	Adrian Glover | Helena Wiklund | Thomas Dahlgren | Madeleine Brasier		1	Tissue voucher stored in 80% non-denatured ethanol aqueous solution | DNA voucher stored in buffer		0109405059 | 0174126614	OQ746637 (16S) | OQ738567 (COI)	Orbiniidae sp. (NHM_754)	Orbiniidae	Animalia	Annelida	Polychaeta		Orbiniidae			family		Hartman, 1942	Pacific	Clarion Clipperton Zone	Ocean Mineral Singapore exploration claim Stratum A	OMS Stratum A	4100	Deployment EB05; at Station S2; from R/V Thomas G. Thompson Cruise no. TN319	12'06.93	117'09.87	12.1155	-117.1645	WGS84	Helena Wiklund | Lenka Neal | Thomas Dahlgren | Adrian Glover | Madeleine Brasier | Regan Drennan | Eva Stewart	2021-04-20	identified by DNA and morphology		OMS1_AB02_EB05	Brenke Epibenthic Sledge		2015-02-26	21:29	Abyssal plain	Collected from epi net (on the epibenthic sledge)		en	NHMUK
Other material	6ead9c23-379e-4a0c-839d-8d08a7a2efbf				NHM_0754	Adrian Glover | Helena Wiklund | Thomas Dahlgren | Madeleine Brasier		1	Tissue voucher stored in 80% non-denatured ethanol aqueous solution | DNA voucher stored in buffer		0109405376 | 0174126554	OQ746553 (16S)	Orbiniidae sp. (NHM_754)	Orbiniidae	Animalia	Annelida	Polychaeta		Orbiniidae			family		Hartman, 1942	Pacific	Clarion Clipperton Zone	UK Seabed Resources Ltd exploration area UK-1 Stratum B	UK1 Stratum B	4425	Deployment EB02; at Station U5; from R/V Thomas G. Thompson Cruise no. TN319	12'32.23	116'36.25	12.53717	-116.60417	WGS84	Helena Wiklund | Lenka Neal | Thomas Dahlgren | Adrian Glover | Madeleine Brasier | Regan Drennan | Eva Stewart	2021-04-20	identified by DNA and morphology		UK1_AB02_EB02	Brenke Epibenthic Sledge		2015-02-20	06:24	Abyssal plain	Collected from epi net (on the epibenthic sledge)		en	NHMUK
Other material	ff8fc1b9-9a4d-43e5-a138-4ff87ce8c89f	NHMUK ANEA 2023.436			NHM_1505	Adrian Glover | Helena Wiklund | Thomas Dahlgren | Madeleine Brasier		1	specimen stored in 80% non-denatured ethanol aqueous solution | DNA voucher stored in buffer		0174126806	OQ746687 (16S) | OQ746892 (18S)	Orbiniidae sp. (NHM_754)	Orbiniidae	Animalia	Annelida	Polychaeta		Orbiniidae			family		Hartman, 1942	Pacific	Clarion Clipperton Zone	UK Seabed Resources Ltd exploration area UK-1 Stratum B	UK1 Stratum B	4196	Deployment BC15; at Station U9; from R/V Thomas G. Thompson Cruise no. TN319	12'27.107	116'30.736	12.45178	-116.51227	WGS84	Helena Wiklund | Lenka Neal | Thomas Dahlgren | Adrian Glover | Madeleine Brasier | Regan Drennan | Eva Stewart	2021-04-20	identified by DNA and morphology		UK1_AB02_BC15	USNEL Box Core		2015-03-04	23:23	Abyssal plain	Collected from 0-2 cm layer of box core using a 300 micron sieve		en	NHMUK
Other material	fdd13fc7-5ccb-451b-b87a-7a33b6431ddb				NHM_1508A	Adrian Glover | Helena Wiklund | Thomas Dahlgren | Madeleine Brasier		1	Tissue voucher stored in 80% non-denatured ethanol aqueous solution | DNA voucher stored in buffer		0109405354 | 0174126144	OQ746688 (16S) | OQ738589 (COI)	Orbiniidae sp. (NHM_754)	Orbiniidae	Animalia	Annelida	Polychaeta		Orbiniidae			family		Hartman, 1942	Pacific	Clarion Clipperton Zone	UK Seabed Resources Ltd exploration area UK-1 Stratum B	UK1 Stratum B	4196	Deployment BC15; at Station U9; from R/V Thomas G. Thompson Cruise no. TN319	12'27.107	116'30.736	12.45178	-116.51227	WGS84	Helena Wiklund | Lenka Neal | Thomas Dahlgren | Adrian Glover | Madeleine Brasier | Regan Drennan | Eva Stewart	2021-04-20	identified by DNA and morphology		UK1_AB02_BC15	USNEL Box Core		2015-03-04	23:23	Abyssal plain	Collected from 0-2 cm layer of box core using a 300 micron sieve		en	NHMUK
Other material	93410f15-b7e2-450f-9c1a-703db689ff07	NHMUK ANEA 2023.438			NHM_1024	Adrian Glover | Helena Wiklund | Thomas Dahlgren | Madeleine Brasier		1	specimen stored in 80% non-denatured ethanol aqueous solution | DNA voucher stored in buffer		0174126726	OQ746607 (16S)	Orbiniidae sp. (NHM_791)	Orbiniidae	Animalia	Annelida	Polychaeta		Orbiniidae			family		Hartman, 1942	Pacific	Clarion Clipperton Zone	Ocean Mineral Singapore exploration claim Stratum A	OMS Stratum A	4122	Deployment EB04; at Station S1; from R/V Thomas G. Thompson Cruise no. TN319	12'08.02	117'17.52	12.13367	-117.292	WGS84	Helena Wiklund | Lenka Neal | Thomas Dahlgren | Adrian Glover | Madeleine Brasier | Regan Drennan | Eva Stewart	2021-04-20	identified by DNA and morphology		OMS1_AB02_EB04	Brenke Epibenthic Sledge		2015-02-24	19:10	Abyssal plain	Collected from epi net (on the epibenthic sledge)		en	NHMUK
Other material	4e7c6570-5bbd-4ecc-b3be-01c75cc572f9	NHMUK ANEA 2023.437			NHM_0791	Adrian Glover | Helena Wiklund | Thomas Dahlgren | Madeleine Brasier		1	specimen stored in 80% non-denatured ethanol aqueous solution | DNA voucher stored in buffer		0174126579	OQ746562 (16S) | OQ746861 (18S)	Orbiniidae sp. (NHM_791)	Orbiniidae	Animalia	Annelida	Polychaeta		Orbiniidae			family		Hartman, 1942	Pacific	Clarion Clipperton Zone	UK Seabed Resources Ltd exploration area UK-1 Stratum B	UK1 Stratum B	4425	Deployment EB02; at Station U5; from R/V Thomas G. Thompson Cruise no. TN319	12'32.23	116'36.25	12.53717	-116.60417	WGS84	Helena Wiklund | Lenka Neal | Thomas Dahlgren | Adrian Glover | Madeleine Brasier | Regan Drennan | Eva Stewart	2021-04-20	identified by DNA and morphology		UK1_AB02_EB02	Brenke Epibenthic Sledge		2015-02-20	06:24	Abyssal plain	Collected from epi net (on the epibenthic sledge)		en	NHMUK
Other material	00f719c4-337f-42de-8260-ae86db60a337	NHMUK ANEA 2023.443			NHM_1232	Adrian Glover | Helena Wiklund | Thomas Dahlgren | Madeleine Brasier		1	specimen stored in 80% non-denatured ethanol aqueous solution | DNA voucher stored in buffer		0174126774	OQ746641 (16S) | OQ746881 (18S) | OQ738571 (COI)	Orbiniidae sp. (NHM_824)	Orbiniidae	Animalia	Annelida	Polychaeta		Orbiniidae			family		Hartman, 1942	Pacific	Clarion Clipperton Zone	Ocean Mineral Singapore exploration claim Stratum A	OMS Stratum A	4090	Deployment BC11; at Station S5; from R/V Thomas G. Thompson Cruise no. TN319	12'13.0425	117'19.5229	12.21738	-117.32538	WGS84	Helena Wiklund | Lenka Neal | Thomas Dahlgren | Adrian Glover | Madeleine Brasier | Regan Drennan | Eva Stewart	2021-04-20	identified by DNA and morphology		OMS1_AB02_BC11	USNEL Box Core		2015-02-28	12:09	Abyssal plain	Collected from 0-2 cm layer of box core using a 300 micron sieve		en	NHMUK
Other material	2b9e8639-d1bb-49a8-9614-55a6dc3051ce	NHMUK ANEA 2023.445			NHM_1892	Adrian Glover | Helena Wiklund | Thomas Dahlgren | Madeleine Brasier		1	specimen stored in 80% non-denatured ethanol aqueous solution | DNA voucher stored in buffer		0174126755	OQ746730 (16S) | OQ738603 (COI)	Orbiniidae sp. (NHM_824)	Orbiniidae	Animalia	Annelida	Polychaeta		Orbiniidae			family		Hartman, 1942	Pacific	Clarion Clipperton Zone	Ocean Mineral Singapore exploration claim Stratum A	OMS Stratum A	4094	Deployment EB11; at Station S10; from R/V Thomas G. Thompson Cruise no. TN319	12°02.49’	117°13.03’	12.0415	-117.21717	WGS84	Helena Wiklund | Lenka Neal | Thomas Dahlgren | Adrian Glover | Madeleine Brasier | Regan Drennan | Eva Stewart	2021-04-20	identified by DNA and morphology		OMS1_AB02_EB11	Brenke Epibenthic Sledge		2015-03-13		Abyssal plain	Collected from epi net (on the epibenthic sledge)		en	NHMUK
Other material	851f6edf-fc20-444a-a047-9b6d20829512	NHMUK ANEA 2023.444			NHM_1736	Adrian Glover | Helena Wiklund | Thomas Dahlgren | Madeleine Brasier		1	specimen stored in 80% non-denatured ethanol aqueous solution | DNA voucher stored in buffer		0174123618	OQ746708 (16S) | OQ738598 (COI)	Orbiniidae sp. (NHM_824)	Orbiniidae	Animalia	Annelida	Polychaeta		Orbiniidae			family		Hartman, 1942	Pacific	Clarion Clipperton Zone	Ocean Mineral Singapore exploration claim Stratum A	OMS Stratum A	4045	Deployment EB10; at Station S7; from R/V Thomas G. Thompson Cruise no. TN319	12'10.43	117'11.57	12.17383	-117.19283	WGS84	Helena Wiklund | Lenka Neal | Thomas Dahlgren | Adrian Glover | Madeleine Brasier | Regan Drennan | Eva Stewart	2021-04-20	identified by DNA and morphology		OMS1_AB02_EB10	Brenke Epibenthic Sledge		2015-03-11	22:49	Abyssal plain	Collected from epi net (on the epibenthic sledge)		en	NHMUK
Other material	39fd7049-0757-4e62-9220-4f963e1d068d	NHMUK ANEA 2023.440			NHM_1095	Adrian Glover | Helena Wiklund | Thomas Dahlgren | Madeleine Brasier		1	specimen stored in 80% non-denatured ethanol aqueous solution | DNA voucher stored in buffer		0174126780	OQ746616 (16S) | OQ738556 (COI)	Orbiniidae sp. (NHM_824)	Orbiniidae	Animalia	Annelida	Polychaeta		Orbiniidae			family		Hartman, 1942	Pacific	Clarion Clipperton Zone	Ocean Mineral Singapore exploration claim Stratum A	OMS Stratum A	4100	Deployment EB05; at Station S2; from R/V Thomas G. Thompson Cruise no. TN319	12'06.93	117'09.87	12.1155	-117.1645	WGS84	Helena Wiklund | Lenka Neal | Thomas Dahlgren | Adrian Glover | Madeleine Brasier | Regan Drennan | Eva Stewart	2021-04-20	identified by DNA and morphology		OMS1_AB02_EB05	Brenke Epibenthic Sledge		2015-02-26	21:29	Abyssal plain	Collected from epi net (on the epibenthic sledge)		en	NHMUK
Other material	43f06131-89b4-4ac6-acb4-92aed6eb79eb	NHMUK ANEA 2023.441			NHM_1140	Adrian Glover | Helena Wiklund | Thomas Dahlgren | Madeleine Brasier		1	specimen stored in 80% non-denatured ethanol aqueous solution | DNA voucher stored in buffer		0174126779	OQ746623 (16S) | OQ738560 (COI)	Orbiniidae sp. (NHM_824)	Orbiniidae	Animalia	Annelida	Polychaeta		Orbiniidae			family		Hartman, 1942	Pacific	Clarion Clipperton Zone	Ocean Mineral Singapore exploration claim Stratum A	OMS Stratum A	4100	Deployment EB05; at Station S2; from R/V Thomas G. Thompson Cruise no. TN319	12'06.93	117'09.87	12.1155	-117.1645	WGS84	Helena Wiklund | Lenka Neal | Thomas Dahlgren | Adrian Glover | Madeleine Brasier | Regan Drennan | Eva Stewart	2021-04-20	identified by DNA and morphology		OMS1_AB02_EB05	Brenke Epibenthic Sledge		2015-02-26	21:29	Abyssal plain	Collected from epi net (on the epibenthic sledge)		en	NHMUK
Other material	e9bdf07c-4a0b-4804-bf58-529a605dac43	NHMUK ANEA 2023.442			NHM_1151	Adrian Glover | Helena Wiklund | Thomas Dahlgren | Madeleine Brasier		1	specimen stored in 80% non-denatured ethanol aqueous solution | DNA voucher stored in buffer		0174126781	OQ746625 (16S)	Orbiniidae sp. (NHM_824)	Orbiniidae	Animalia	Annelida	Polychaeta		Orbiniidae			family		Hartman, 1942	Pacific	Clarion Clipperton Zone	Ocean Mineral Singapore exploration claim Stratum A	OMS Stratum A	4100	Deployment EB05; at Station S2; from R/V Thomas G. Thompson Cruise no. TN319	12'06.93	117'09.87	12.1155	-117.1645	WGS84	Helena Wiklund | Lenka Neal | Thomas Dahlgren | Adrian Glover | Madeleine Brasier | Regan Drennan | Eva Stewart	2021-04-20	identified by DNA and morphology		OMS1_AB02_EB05	Brenke Epibenthic Sledge		2015-02-26	21:29	Abyssal plain	Collected from epi net (on the epibenthic sledge)		en	NHMUK
Other material	0a5d4504-87f4-43ca-98b1-4dff9f1b019e	NHMUK ANEA 2023.439			NHM_0824	Adrian Glover | Helena Wiklund | Thomas Dahlgren | Madeleine Brasier		1	specimen stored in 80% non-denatured ethanol aqueous solution | DNA voucher stored in buffer		0174126728	OQ746564 (16S)	Orbiniidae sp. (NHM_824)	Orbiniidae	Animalia	Annelida	Polychaeta		Orbiniidae			family		Hartman, 1942	Pacific	Clarion Clipperton Zone	UK Seabed Resources Ltd exploration area UK-1 Stratum B	UK1 Stratum B	4425	Deployment EB02; at Station U5; from R/V Thomas G. Thompson Cruise no. TN319	12'32.23	116'36.25	12.53717	-116.60417	WGS84	Helena Wiklund | Lenka Neal | Thomas Dahlgren | Adrian Glover | Madeleine Brasier | Regan Drennan | Eva Stewart	2021-04-20	identified by DNA and morphology		UK1_AB02_EB02	Brenke Epibenthic Sledge		2015-02-20	06:24	Abyssal plain	Collected from epi net (on the epibenthic sledge)		en	NHMUK
Other material	8ae8e915-43db-4ad4-b487-b75893314db2	NHMUK ANEA 2023.451			NHM_1956	Adrian Glover | Helena Wiklund | Thomas Dahlgren | Madeleine Brasier		1	specimen stored in 80% non-denatured ethanol aqueous solution | DNA voucher stored in buffer		0174126209	OQ746742 (16S)	Paraonidae sp. (NHM_059)	Paraonidae	Animalia	Annelida	Polychaeta		Paraonidae			family		Cerruti, 1909	Pacific	Clarion Clipperton Zone	Ocean Mineral Singapore exploration claim Stratum A	OMS Stratum A	4182	Deployment BC24; at Station S8; from R/V Thomas G. Thompson Cruise no. TN319	12'11.406	117'22.282	12.1901	-117.37137	WGS84	Helena Wiklund | Lenka Neal | Thomas Dahlgren | Adrian Glover | Madeleine Brasier | Regan Drennan | Eva Stewart	2021-04-20	identified by DNA and morphology		OMS1_AB02_BC24	USNEL Box Core		2015-03-14	05:16	Abyssal plain	Collected from 0-2 cm layer of box core using a 300 micron sieve		en	NHMUK
Other material	6ca161e1-1391-4df2-bbd3-19f72f3d5e2c	NHMUK ANEA 2023.447			NHM_0244	Adrian Glover | Helena Wiklund | Thomas Dahlgren | Magdalena Georgieva		1	specimen stored in 80% non-denatured ethanol aqueous solution | DNA voucher stored in buffer		0174127315	OQ746488 (16S) | OQ746808 (18S)	Paraonidae sp. (NHM_059)	Paraonidae	Animalia	Annelida	Polychaeta		Paraonidae			family		Cerruti, 1909	Pacific	Clarion Clipperton Zone	UK Seabed Resources Ltd exploration area UK-1 Stratum A	UK1 Stratum A	4076	Deployment BC08; at Station F; from R/V Melville Cruise no. MV1313	13°48.700	116°42.600	13.81167	-116.71	WGS84	Helena Wiklund | Lenka Neal | Thomas Dahlgren | Adrian Glover | Madeleine Brasier | Regan Drennan | Eva Stewart	2021-04-20	identified by DNA and morphology		UK1_AB01_BC08	USNEL Box Core		2013-10-16	14:33	Abyssal plain	Collected from 0-2 cm layer of box core using a 300 micron sieve		en	NHMUK
Other material	c4a3c472-75a3-4148-af17-a907610b7ac4	NHMUK ANEA 2023.446			NHM_0059	Adrian Glover | Helena Wiklund | Thomas Dahlgren | Magdalena Georgieva		1	specimen stored in 80% non-denatured ethanol aqueous solution | DNA voucher stored in buffer		0174127350	OQ746473 (16S) | OQ746796 (18S)	Paraonidae sp. (NHM_059)	Paraonidae	Animalia	Annelida	Polychaeta		Paraonidae			family		Cerruti, 1909	Pacific	Clarion Clipperton Zone	UK Seabed Resources Ltd exploration area UK-1 Stratum A	UK1 Stratum A	4108	Deployment BC04; at Station B; from R/V Melville Cruise no. MV1313	13°50.993	116°38.697	13.84988	-116.64495	WGS84	Helena Wiklund | Lenka Neal | Thomas Dahlgren | Adrian Glover | Madeleine Brasier | Regan Drennan | Eva Stewart	2021-04-20	identified by DNA and morphology		UK1_AB01_BC04	USNEL Box Core		2013-10-09	17:34	Abyssal plain	Collected from 0-2 cm layer of box core using a 300 micron sieve		en	NHMUK
Other material	7f316693-d5a0-450a-91f5-5baa8011deb6	NHMUK ANEA 2023.450			NHM_0915H	Adrian Glover | Helena Wiklund | Thomas Dahlgren | Madeleine Brasier		1	specimen stored in 80% non-denatured ethanol aqueous solution | DNA voucher stored in buffer		0174126532	OQ746583 (16S)	Paraonidae sp. (NHM_059)	Paraonidae	Animalia	Annelida	Polychaeta		Paraonidae			family		Cerruti, 1909	Pacific	Clarion Clipperton Zone	UK Seabed Resources Ltd exploration area UK-1 Stratum B	UK1 Stratum B	4198	Deployment EB03; at Station U4; from R/V Thomas G. Thompson Cruise no. TN319	12'34.28	116'36.63	12.57133	-116.6105	WGS84	Helena Wiklund | Lenka Neal | Thomas Dahlgren | Adrian Glover | Madeleine Brasier | Regan Drennan | Eva Stewart	2021-04-20	identified by DNA and morphology		UK1_AB02_EB03	Brenke Epibenthic Sledge		2015-02-23	05:39	Abyssal plain	Collected from epi net (on the epibenthic sledge)		en	NHMUK
Other material	8fd276f2-761a-494f-bfc6-f4d116edcc1a	NHMUK ANEA 2023.448			NHM_0424	Adrian Glover | Helena Wiklund | Thomas Dahlgren | Magdalena Georgieva		1	specimen stored in 80% non-denatured ethanol aqueous solution | DNA voucher stored in buffer		0174127352	OQ746515 (16S) | OQ746831 (18S)	Paraonidae sp. (NHM_059)	Paraonidae	Animalia	Annelida	Polychaeta		Paraonidae			family		Cerruti, 1909	Pacific	Clarion Clipperton Zone	UK Seabed Resources Ltd exploration area UK-1 Stratum A	UK1 Stratum A	4011	Deployment RV06; at Station K; from R/V Melville Cruise no. MV1313			13.86367	-116.54432	WGS84	Helena Wiklund | Lenka Neal | Thomas Dahlgren | Adrian Glover | Madeleine Brasier | Regan Drennan | Eva Stewart	2021-04-20	identified by DNA and morphology		UK1_AB01_RV06	Remotely Operated Vehicle		2013-10-20	10:32	Abyssal plain			en	NHMUK
Other material	55207e02-39d7-44a9-8d86-525d8487ba7c	NHMUK ANEA 2023.449			NHM_0429	Adrian Glover | Helena Wiklund | Thomas Dahlgren | Magdalena Georgieva		1	specimen stored in 80% non-denatured ethanol aqueous solution | DNA voucher stored in buffer		0174127335	OQ746516 (16S) | OQ746832 (18S)	Paraonidae sp. (NHM_059)	Paraonidae	Animalia	Annelida	Polychaeta		Paraonidae			family		Cerruti, 1909	Pacific	Clarion Clipperton Zone	UK Seabed Resources Ltd exploration area UK-1 Stratum A	UK1 Stratum A	4011	Deployment RV06; at Station K; from R/V Melville Cruise no. MV1313			13.86367	-116.54432	WGS84	Helena Wiklund | Lenka Neal | Thomas Dahlgren | Adrian Glover | Madeleine Brasier | Regan Drennan | Eva Stewart	2021-04-20	identified by DNA and morphology		UK1_AB01_RV06	Remotely Operated Vehicle		2013-10-20	10:32	Abyssal plain			en	NHMUK
Other material	44025fa5-e123-4cce-b78a-7ce36e5c9f0e				NHM_0436	Adrian Glover | Helena Wiklund | Thomas Dahlgren | Magdalena Georgieva		1	Tissue voucher stored in 80% non-denatured ethanol aqueous solution | DNA voucher stored in buffer		0109405351 | 0174127385	OQ746519 (16S) | OQ746835 (18S)	Paraonidae sp. (NHM_059)	Paraonidae	Animalia	Annelida	Polychaeta		Paraonidae			family		Cerruti, 1909	Pacific	Clarion Clipperton Zone	UK Seabed Resources Ltd exploration area UK-1 Stratum A	UK1 Stratum A	4011	Deployment RV06; at Station K; from R/V Melville Cruise no. MV1313			13.86367	-116.54432	WGS84	Helena Wiklund | Lenka Neal | Thomas Dahlgren | Adrian Glover | Madeleine Brasier | Regan Drennan | Eva Stewart	2021-04-20	identified by DNA and morphology		UK1_AB01_RV06	Remotely Operated Vehicle		2013-10-20	10:32	Abyssal plain			en	NHMUK
Other material	4c09de01-718f-4f96-ab09-15f627462ee7	NHMUK ANEA 2023.452			NHM_1139	Adrian Glover | Helena Wiklund | Thomas Dahlgren | Madeleine Brasier		1	specimen stored in 80% non-denatured ethanol aqueous solution | DNA voucher stored in buffer		0174126559	OQ746622 (16S)	Paraonidae sp. (NHM_1139)	Paraonidae	Animalia	Annelida	Polychaeta		Paraonidae			family		Cerruti, 1909	Pacific	Clarion Clipperton Zone	Ocean Mineral Singapore exploration claim Stratum A	OMS Stratum A	4100	Deployment EB05; at Station S2; from R/V Thomas G. Thompson Cruise no. TN319	12'06.93	117'09.87	12.1155	-117.1645	WGS84	Helena Wiklund | Lenka Neal | Thomas Dahlgren | Adrian Glover | Madeleine Brasier | Regan Drennan | Eva Stewart	2021-04-20	identified by DNA and morphology		OMS1_AB02_EB05	Brenke Epibenthic Sledge		2015-02-26	21:29	Abyssal plain	Collected from epi net (on the epibenthic sledge)		en	NHMUK
Other material	345c55d9-c9e3-4659-b227-16677094c825	NHMUK ANEA 2023.453			NHM_0177	Adrian Glover | Helena Wiklund | Thomas Dahlgren | Magdalena Georgieva		1	specimen stored in 80% non-denatured ethanol aqueous solution | DNA voucher stored in buffer		0174127313	OQ746484 (16S) | OQ746805 (18S) | OQ738505 (COI)	Paraonidae sp. (NHM_177)	Paraonidae	Animalia	Annelida	Polychaeta		Paraonidae			family		Cerruti, 1909	Pacific	Clarion Clipperton Zone	UK Seabed Resources Ltd exploration area UK-1 Stratum A	UK1 Stratum A	4082	Deployment EB03; at Station D; from R/V Melville Cruise no. MV1313	13°56.089	116°33.011	13.93482	-116.55018	WGS84	Helena Wiklund | Lenka Neal | Thomas Dahlgren | Adrian Glover | Madeleine Brasier | Regan Drennan | Eva Stewart	2021-04-20	identified by DNA and morphology		UK1_AB01_EB03	Brenke Epibenthic Sledge		2013-10-13	12:40	Abyssal plain	Collected from epi net (on the epibenthic sledge)		en	NHMUK
Other material	2a9c25ab-7d49-4ba8-8f68-383ed83dd97b				NHM_0304	Adrian Glover | Helena Wiklund | Thomas Dahlgren | Magdalena Georgieva		1	Tissue voucher stored in 80% non-denatured ethanol aqueous solution | DNA voucher stored in buffer		0109405423 | 0174127300	OQ746494 (16S) | OQ746813 (18S) | OQ738512 (COI)	Paraonidae sp. (NHM_177)	Paraonidae	Animalia	Annelida	Polychaeta		Paraonidae			family		Cerruti, 1909	Pacific	Clarion Clipperton Zone	UK Seabed Resources Ltd exploration area UK-1 Stratum A	UK1 Stratum A	4110	Deployment BC09; at Station G; from R/V Melville Cruise no. MV1313	13°45.726	116°27.825	13.7621	-116.46375	WGS84	Helena Wiklund | Lenka Neal | Thomas Dahlgren | Adrian Glover | Madeleine Brasier | Regan Drennan | Eva Stewart	2021-04-20	identified by DNA and morphology		UK1_AB01_BC09	USNEL Box Core		2013-10-17	13:40	Abyssal plain	Collected from 0-2 cm layer of box core using a 300 micron sieve		en	NHMUK
Other material	63621726-9bae-43a9-a529-d18c872c2966	NHMUK ANEA 2023.454			NHM_2118	Adrian Glover | Helena Wiklund | Thomas Dahlgren | Madeleine Brasier		1	specimen stored in 80% non-denatured ethanol aqueous solution | DNA voucher stored in buffer		0174126264	OQ746756 (16S)	Paraonidae sp. (NHM_2118)	Paraonidae	Animalia	Annelida	Polychaeta		Paraonidae			family		Cerruti, 1909	Pacific	Clarion Clipperton Zone	Area of Particular Interest APEI-6	APEI-6	4026	Deployment EB13; at Station APEI; from R/V Thomas G. Thompson Cruise no. TN319	19 27.874	120 01.525	19.46457	-120.02542	WGS84	Helena Wiklund | Lenka Neal | Thomas Dahlgren | Adrian Glover | Madeleine Brasier | Regan Drennan | Eva Stewart	2021-04-20	identified by DNA and morphology		APEI6_AB02_EB13	Brenke Epibenthic Sledge		2015-03-20	16:12	Abyssal plain	Collected from epi net (on the epibenthic sledge)		en	NHMUK
Other material	8835ce24-86fa-49b5-ba41-46b581b15e7b	NHMUK ANEA 2023.459			NHM_1320	Adrian Glover | Helena Wiklund | Thomas Dahlgren | Madeleine Brasier		1	specimen stored in 80% non-denatured ethanol aqueous solution | DNA voucher stored in buffer		0174126565	OQ746659 (16S)	Paraonidae sp. (NHM_332)	Paraonidae	Animalia	Annelida	Polychaeta		Paraonidae			family		Cerruti, 1909	Pacific	Clarion Clipperton Zone	Ocean Mineral Singapore exploration claim Stratum A	OMS Stratum A	4302	Deployment EB06; at Station S5; from R/V Thomas G. Thompson Cruise no. TN319	12'15.44	117'18.13	12.25733	-117.30217	WGS84	Helena Wiklund | Lenka Neal | Thomas Dahlgren | Adrian Glover | Madeleine Brasier | Regan Drennan | Eva Stewart	2021-04-20	identified by DNA and morphology		OMS1_AB02_EB06	Brenke Epibenthic Sledge		2015-03-01	04:02	Abyssal plain	Collected from epi net (on the epibenthic sledge)		en	NHMUK
Other material	70b55df1-70c1-440c-a939-7cf7a8e76e70	NHMUK ANEA 2023.458			NHM_1005	Adrian Glover | Helena Wiklund | Thomas Dahlgren | Madeleine Brasier		1	specimen stored in 80% non-denatured ethanol aqueous solution | DNA voucher stored in buffer		0174126569	OQ746603 (16S)	Paraonidae sp. (NHM_332)	Paraonidae	Animalia	Annelida	Polychaeta		Paraonidae			family		Cerruti, 1909	Pacific	Clarion Clipperton Zone	Ocean Mineral Singapore exploration claim Stratum A	OMS Stratum A	4122	Deployment EB04; at Station S1; from R/V Thomas G. Thompson Cruise no. TN319	12'08.02	117'17.52	12.13367	-117.292	WGS84	Helena Wiklund | Lenka Neal | Thomas Dahlgren | Adrian Glover | Madeleine Brasier | Regan Drennan | Eva Stewart	2021-04-20	identified by DNA and morphology		OMS1_AB02_EB04	Brenke Epibenthic Sledge		2015-02-24	19:10	Abyssal plain	Collected from epi net (on the epibenthic sledge)		en	NHMUK
Other material	a3c5700f-c798-4ac6-88f8-72c6e428151c	NHMUK ANEA 2023.460			NHM_1797K	Adrian Glover | Helena Wiklund | Thomas Dahlgren | Madeleine Brasier		1	specimen stored in 80% non-denatured ethanol aqueous solution | DNA voucher stored in buffer		0174126210	OQ746723 (16S)	Paraonidae sp. (NHM_332)	Paraonidae	Animalia	Annelida	Polychaeta		Paraonidae			family		Cerruti, 1909	Pacific	Clarion Clipperton Zone	Ocean Mineral Singapore exploration claim Stratum A	OMS Stratum A	4045	Deployment EB10; at Station S7; from R/V Thomas G. Thompson Cruise no. TN319	12'10.43	117'11.57	12.17383	-117.19283	WGS84	Helena Wiklund | Lenka Neal | Thomas Dahlgren | Adrian Glover | Madeleine Brasier | Regan Drennan | Eva Stewart	2021-04-20	identified by DNA and morphology		OMS1_AB02_EB10	Brenke Epibenthic Sledge		2015-03-11	22:49	Abyssal plain	Collected from epi net (on the epibenthic sledge)		en	NHMUK
Other material	74a4f1c8-1c52-4323-9b6a-ed779d5cb8eb	NHMUK ANEA 2023.456			NHM_0419	Adrian Glover | Helena Wiklund | Thomas Dahlgren | Magdalena Georgieva		1	specimen stored in 80% non-denatured ethanol aqueous solution | DNA voucher stored in buffer		0174127359	OQ746513 (16S) | OQ746829 (18S)	Paraonidae sp. (NHM_332)	Paraonidae	Animalia	Annelida	Polychaeta		Paraonidae			family		Cerruti, 1909	Pacific	Clarion Clipperton Zone	UK Seabed Resources Ltd exploration area UK-1 Stratum A	UK1 Stratum A	4011	Deployment RV06; at Station K; from R/V Melville Cruise no. MV1313			13.86367	-116.54432	WGS84	Helena Wiklund | Lenka Neal | Thomas Dahlgren | Adrian Glover | Madeleine Brasier | Regan Drennan | Eva Stewart	2021-04-20	identified by DNA and morphology		UK1_AB01_RV06	Remotely Operated Vehicle		2013-10-20	10:32	Abyssal plain			en	NHMUK
Other material	259e9b2f-0852-4f07-a41b-a9ad0b461180	NHMUK ANEA 2023.457			NHM_0423	Adrian Glover | Helena Wiklund | Thomas Dahlgren | Magdalena Georgieva		1	specimen stored in 80% non-denatured ethanol aqueous solution | DNA voucher stored in buffer		0174127314	OQ746514 (16S) | OQ746830 (18S) | OQ738521 (COI)	Paraonidae sp. (NHM_332)	Paraonidae	Animalia	Annelida	Polychaeta		Paraonidae			family		Cerruti, 1909	Pacific	Clarion Clipperton Zone	UK Seabed Resources Ltd exploration area UK-1 Stratum A	UK1 Stratum A	4011	Deployment RV06; at Station K; from R/V Melville Cruise no. MV1313			13.86367	-116.54432	WGS84	Helena Wiklund | Lenka Neal | Thomas Dahlgren | Adrian Glover | Madeleine Brasier | Regan Drennan | Eva Stewart	2021-04-20	identified by DNA and morphology		UK1_AB01_RV06	Remotely Operated Vehicle		2013-10-20	10:32	Abyssal plain			en	NHMUK
Other material	e0775cb1-b5ac-4ef3-ae7d-1cece6c84c0a	NHMUK ANEA 2023.455			NHM_0332	Adrian Glover | Helena Wiklund | Thomas Dahlgren | Magdalena Georgieva		1	specimen stored in 80% non-denatured ethanol aqueous solution | DNA voucher stored in buffer		0174127375	OQ746497 (16S)	Paraonidae sp. (NHM_332)	Paraonidae	Animalia	Annelida	Polychaeta		Paraonidae			family		Cerruti, 1909	Pacific	Clarion Clipperton Zone	UK Seabed Resources Ltd exploration area UK-1 Stratum A	UK1 Stratum A	4075	Deployment RV05; at Station G; from R/V Melville Cruise no. MV1313			13.76085	-116.4653	WGS84	Helena Wiklund | Lenka Neal | Thomas Dahlgren | Adrian Glover | Madeleine Brasier | Regan Drennan | Eva Stewart	2021-04-20	identified by DNA and morphology		UK1_AB01_RV05	Remotely Operated Vehicle		2013-10-17	19:06	Abyssal plain			en	NHMUK
Other material	1ae8a1b7-8dc0-4d22-bb06-f5e92b040aa0	NHMUK ANEA 2023.463			NHM_1334	Adrian Glover | Helena Wiklund | Thomas Dahlgren | Madeleine Brasier		1	specimen stored in 80% non-denatured ethanol aqueous solution | DNA voucher stored in buffer		0174126334	OQ746660 (16S)	Paraonidae sp. (NHM_363)	Paraonidae	Animalia	Annelida	Polychaeta		Paraonidae			family		Cerruti, 1909	Pacific	Clarion Clipperton Zone	Ocean Mineral Singapore exploration claim Stratum A	OMS Stratum A	4302	Deployment EB06; at Station S5; from R/V Thomas G. Thompson Cruise no. TN319	12'15.44	117'18.13	12.25733	-117.30217	WGS84	Helena Wiklund | Lenka Neal | Thomas Dahlgren | Adrian Glover | Madeleine Brasier | Regan Drennan | Eva Stewart	2021-04-20	identified by DNA and morphology		OMS1_AB02_EB06	Brenke Epibenthic Sledge		2015-03-01	04:02	Abyssal plain	Collected from epi net (on the epibenthic sledge)		en	NHMUK
Other material	5c94cd08-fb68-4ea7-b492-e600b611f612	NHMUK ANEA 2023.462			NHM_1009	Adrian Glover | Helena Wiklund | Thomas Dahlgren | Madeleine Brasier		1	specimen stored in 80% non-denatured ethanol aqueous solution | DNA voucher stored in buffer		0174126263	OQ746604 (16S) | OQ746871 (18S)	Paraonidae sp. (NHM_363)	Paraonidae	Animalia	Annelida	Polychaeta		Paraonidae			family		Cerruti, 1909	Pacific	Clarion Clipperton Zone	Ocean Mineral Singapore exploration claim Stratum A	OMS Stratum A	4122	Deployment EB04; at Station S1; from R/V Thomas G. Thompson Cruise no. TN319	12'08.02	117'17.52	12.13367	-117.292	WGS84	Helena Wiklund | Lenka Neal | Thomas Dahlgren | Adrian Glover | Madeleine Brasier | Regan Drennan | Eva Stewart	2021-04-20	identified by DNA and morphology		OMS1_AB02_EB04	Brenke Epibenthic Sledge		2015-02-24	19:10	Abyssal plain	Collected from epi net (on the epibenthic sledge)		en	NHMUK
Other material	7e3cb78d-e40a-4deb-a8a7-e8ea48238e9f				NHM_1020	Adrian Glover | Helena Wiklund | Thomas Dahlgren | Madeleine Brasier		1	DNA voucher stored in buffer		0174126240	OQ746606 (16S)	Paraonidae sp. (NHM_363)	Paraonidae	Animalia	Annelida	Polychaeta		Paraonidae			family		Cerruti, 1909	Pacific	Clarion Clipperton Zone	Ocean Mineral Singapore exploration claim Stratum A	OMS Stratum A	4122	Deployment EB04; at Station S1; from R/V Thomas G. Thompson Cruise no. TN319	12'08.02	117'17.52	12.13367	-117.292	WGS84	Helena Wiklund | Lenka Neal | Thomas Dahlgren | Adrian Glover | Madeleine Brasier | Regan Drennan | Eva Stewart	2021-04-20	identified by DNA and morphology		OMS1_AB02_EB04	Brenke Epibenthic Sledge		2015-02-24	19:10	Abyssal plain	Collected from epi net (on the epibenthic sledge)		en	NHMUK
Other material	96ef351a-ca44-4257-a516-f0df13df1945	NHMUK ANEA 2023.464			NHM_1932	Adrian Glover | Helena Wiklund | Thomas Dahlgren | Madeleine Brasier		1	specimen stored in 80% non-denatured ethanol aqueous solution | DNA voucher stored in buffer		0174126313	OQ746733 (16S)	Paraonidae sp. (NHM_363)	Paraonidae	Animalia	Annelida	Polychaeta		Paraonidae			family		Cerruti, 1909	Pacific	Clarion Clipperton Zone	Ocean Mineral Singapore exploration claim Stratum A	OMS Stratum A	4094	Deployment EB11; at Station S10; from R/V Thomas G. Thompson Cruise no. TN319	12°02.49’	117°13.03’	12.0415	-117.21717	WGS84	Helena Wiklund | Lenka Neal | Thomas Dahlgren | Adrian Glover | Madeleine Brasier | Regan Drennan | Eva Stewart	2021-04-20	identified by DNA and morphology		OMS1_AB02_EB11	Brenke Epibenthic Sledge		2015-03-13		Abyssal plain	Collected from epi net (on the epibenthic sledge)		en	NHMUK
Other material	457cfaee-07b7-416b-9003-a938be4022c0	NHMUK ANEA 2023.461			NHM_0363	Adrian Glover | Helena Wiklund | Thomas Dahlgren | Magdalena Georgieva		1	specimen stored in 80% non-denatured ethanol aqueous solution | DNA voucher stored in buffer		0174127336	OQ746505 (16S) | OQ746822 (18S)	Paraonidae sp. (NHM_363)	Paraonidae	Animalia	Annelida	Polychaeta		Paraonidae			family		Cerruti, 1909	Pacific	Clarion Clipperton Zone	UK Seabed Resources Ltd exploration area UK-1 Stratum A	UK1 Stratum A	4182	Deployment EB05; at Station H-J; from R/V Melville Cruise no. MV1313	13°55.984	116°42.977	13.93307	-116.72378	WGS84	Helena Wiklund | Lenka Neal | Thomas Dahlgren | Adrian Glover | Madeleine Brasier | Regan Drennan | Eva Stewart	2021-04-20	identified by DNA and morphology		UK1_AB01_EB05	Brenke Epibenthic Sledge		2013-10-19	12:16	Abyssal plain	Collected from epi net (on the epibenthic sledge)		en	NHMUK
Other material	d68f0056-651a-4634-b9d9-2f3d18aa981a	NHMUK ANEA 2023.465			NHM_0412	Adrian Glover | Helena Wiklund | Thomas Dahlgren | Magdalena Georgieva		1	specimen stored in 80% non-denatured ethanol aqueous solution | DNA voucher stored in buffer		0174127383	OQ746511 (16S) | OQ746827 (18S) | OQ738519 (COI)	Paraonidae sp. (NHM_412)	Paraonidae	Animalia	Annelida	Polychaeta		Paraonidae			family		Cerruti, 1909	Pacific	Clarion Clipperton Zone	UK Seabed Resources Ltd exploration area UK-1 Stratum A	UK1 Stratum A	4150	Deployment MC09; at Station H; from R/V Melville Cruise no. MV1313	13°53.300	116°41.399	13.88833	-116.68998	WGS84	Helena Wiklund | Lenka Neal | Thomas Dahlgren | Adrian Glover | Madeleine Brasier | Regan Drennan | Eva Stewart	2021-04-20	identified by DNA and morphology		UK1_AB01_MC09	Multi Corer		2013-10-19	07:14	Abyssal plain			en	NHMUK
Other material	f0da1981-a522-4200-8f6e-bd48337a4977	NHMUK ANEA 2023.467			NHM_0916	Adrian Glover | Helena Wiklund | Thomas Dahlgren | Madeleine Brasier		1	specimen stored in 80% non-denatured ethanol aqueous solution | DNA voucher stored in buffer		0174126618	OQ746584 (16S)	Paraonidae sp. (NHM_412)	Paraonidae	Animalia	Annelida	Polychaeta		Paraonidae			family		Cerruti, 1909	Pacific	Clarion Clipperton Zone	UK Seabed Resources Ltd exploration area UK-1 Stratum B	UK1 Stratum B	4198	Deployment EB03; at Station U4; from R/V Thomas G. Thompson Cruise no. TN319	12'34.28	116'36.63	12.57133	-116.6105	WGS84	Helena Wiklund | Lenka Neal | Thomas Dahlgren | Adrian Glover | Madeleine Brasier | Regan Drennan | Eva Stewart	2021-04-20	identified by DNA and morphology		UK1_AB02_EB03	Brenke Epibenthic Sledge		2015-02-23	05:39	Abyssal plain	Collected from epi net (on the epibenthic sledge)		en	NHMUK
Other material	b0f1b481-3b57-4d91-80c7-c43de7ceecd6	NHMUK ANEA 2023.466			NHM_0418	Adrian Glover | Helena Wiklund | Thomas Dahlgren | Magdalena Georgieva		1	specimen stored in 80% non-denatured ethanol aqueous solution | DNA voucher stored in buffer		0174127376	OQ746512 (16S) | OQ746828 (18S) | OQ738520 (COI)	Paraonidae sp. (NHM_412)	Paraonidae	Animalia	Annelida	Polychaeta		Paraonidae			family		Cerruti, 1909	Pacific	Clarion Clipperton Zone	UK Seabed Resources Ltd exploration area UK-1 Stratum A	UK1 Stratum A	4011	Deployment RV06; at Station K; from R/V Melville Cruise no. MV1313			13.86367	-116.54432	WGS84	Helena Wiklund | Lenka Neal | Thomas Dahlgren | Adrian Glover | Madeleine Brasier | Regan Drennan | Eva Stewart	2021-04-20	identified by DNA and morphology		UK1_AB01_RV06	Remotely Operated Vehicle		2013-10-20	10:32	Abyssal plain			en	NHMUK
Other material	4d4721e0-4e09-4308-a99f-ab8cd446c48a	NHMUK ANEA 2023.469			NHM_0996	Adrian Glover | Helena Wiklund | Thomas Dahlgren | Madeleine Brasier		1	specimen stored in 80% non-denatured ethanol aqueous solution | DNA voucher stored in buffer		0174126813	OQ746600 (16S) | OQ738552 (COI)	Paraonidae sp. (NHM_434)	Paraonidae	Animalia	Annelida	Polychaeta		Paraonidae			family		Cerruti, 1909	Pacific	Clarion Clipperton Zone	Ocean Mineral Singapore exploration claim Stratum A	OMS Stratum A	4122	Deployment EB04; at Station S1; from R/V Thomas G. Thompson Cruise no. TN319	12'08.02	117'17.52	12.13367	-117.292	WGS84	Helena Wiklund | Lenka Neal | Thomas Dahlgren | Adrian Glover | Madeleine Brasier | Regan Drennan | Eva Stewart	2021-04-20	identified by DNA and morphology		OMS1_AB02_EB04	Brenke Epibenthic Sledge		2015-02-24	19:10	Abyssal plain	Collected from epi net (on the epibenthic sledge)		en	NHMUK
Other material	e1b1d873-4da6-4993-8f1a-29a220c71d84				NHM_1948E	Adrian Glover | Helena Wiklund | Thomas Dahlgren | Madeleine Brasier		1	Tissue voucher stored in 80% non-denatured ethanol aqueous solution | DNA voucher stored in buffer		0109405427 | 0174126233	OQ746741 (16S)	Paraonidae sp. (NHM_434)	Paraonidae	Animalia	Annelida	Polychaeta		Paraonidae			family		Cerruti, 1909	Pacific	Clarion Clipperton Zone	Ocean Mineral Singapore exploration claim Stratum A	OMS Stratum A	4094	Deployment EB11; at Station S10; from R/V Thomas G. Thompson Cruise no. TN319	12°02.49’	117°13.03’	12.0415	-117.21717	WGS84	Helena Wiklund | Lenka Neal | Thomas Dahlgren | Adrian Glover | Madeleine Brasier | Regan Drennan | Eva Stewart	2021-04-20	identified by DNA and morphology		OMS1_AB02_EB11	Brenke Epibenthic Sledge		2015-03-13		Abyssal plain	Collected from epi net (on the epibenthic sledge)		en	NHMUK
Other material	25f81d39-fb2a-453e-b9a5-6396b77d5083	NHMUK ANEA 2023.468			NHM_0434	Adrian Glover | Helena Wiklund | Thomas Dahlgren | Magdalena Georgieva		1	specimen stored in 80% non-denatured ethanol aqueous solution | DNA voucher stored in buffer		0174127340	OQ746518 (16S) | OQ746834 (18S)	Paraonidae sp. (NHM_434)	Paraonidae	Animalia	Annelida	Polychaeta		Paraonidae			family		Cerruti, 1909	Pacific	Clarion Clipperton Zone	UK Seabed Resources Ltd exploration area UK-1 Stratum A	UK1 Stratum A	4011	Deployment RV06; at Station K; from R/V Melville Cruise no. MV1313			13.86367	-116.54432	WGS84	Helena Wiklund | Lenka Neal | Thomas Dahlgren | Adrian Glover | Madeleine Brasier | Regan Drennan | Eva Stewart	2021-04-20	identified by DNA and morphology		UK1_AB01_RV06	Remotely Operated Vehicle		2013-10-20	10:32	Abyssal plain			en	NHMUK
Other material	19654f04-3055-4a1a-8a7c-7d3212459840	NHMUK ANEA 2023.470			NHM_1251	Adrian Glover | Helena Wiklund | Thomas Dahlgren | Madeleine Brasier		1	specimen stored in 80% non-denatured ethanol aqueous solution | DNA voucher stored in buffer		0174126542	OQ746646 (16S)	Paraonidae sp. (NHM_584)	Paraonidae	Animalia	Annelida	Polychaeta		Paraonidae			family		Cerruti, 1909	Pacific	Clarion Clipperton Zone	Ocean Mineral Singapore exploration claim Stratum A	OMS Stratum A	4302	Deployment EB06; at Station S5; from R/V Thomas G. Thompson Cruise no. TN319	12'15.44	117'18.13	12.25733	-117.30217	WGS84	Helena Wiklund | Lenka Neal | Thomas Dahlgren | Adrian Glover | Madeleine Brasier | Regan Drennan | Eva Stewart	2021-04-20	identified by DNA and morphology		OMS1_AB02_EB06	Brenke Epibenthic Sledge		2015-03-01	04:02	Abyssal plain	Collected from epi net (on the epibenthic sledge)		en	NHMUK
Other material	eae3a7b7-6389-4d75-8903-3fd52c66dc22				NHM_0584	Adrian Glover | Helena Wiklund | Thomas Dahlgren | Madeleine Brasier		1	Tissue voucher stored in 80% non-denatured ethanol aqueous solution | DNA voucher stored in buffer		0109405407 | 0174126599	OQ746530 (16S) | OQ746844 (18S)	Paraonidae sp. (NHM_584)	Paraonidae	Animalia	Annelida	Polychaeta		Paraonidae			family		Cerruti, 1909	Pacific	Clarion Clipperton Zone	UK Seabed Resources Ltd exploration area UK-1 Stratum B	UK1 Stratum B	4202	Deployment EB01; at Station U2; from R/V Thomas G. Thompson Cruise no. TN319	12'23.17456	116'32.92021	12.38624	-116.54867	WGS84	Helena Wiklund | Lenka Neal | Thomas Dahlgren | Adrian Glover | Madeleine Brasier | Regan Drennan | Eva Stewart	2021-04-20	identified by DNA and morphology		UK1_AB02_EB01	Brenke Epibenthic Sledge		2015-02-17	05:15	Abyssal plain	Collected from epi net (on the epibenthic sledge)		en	NHMUK
Other material	7a68b563-4187-45fd-aff6-c03f8c47f231	NHMUK ANEA 2023.474			NHM_1841	Adrian Glover | Helena Wiklund | Thomas Dahlgren | Madeleine Brasier		1	specimen stored in 80% non-denatured ethanol aqueous solution | DNA voucher stored in buffer		0174126188	OQ746724 (16S)	Paraonidae sp. (NHM_902)	Paraonidae	Animalia	Annelida	Polychaeta		Paraonidae			family		Cerruti, 1909	Pacific	Clarion Clipperton Zone	Ocean Mineral Singapore exploration claim Stratum A	OMS Stratum A	4051	Deployment BC22; at Station S9; from R/V Thomas G. Thompson Cruise no. TN319	12'05.994	117'11.796	12.0999	-117.1966	WGS84	Helena Wiklund | Lenka Neal | Thomas Dahlgren | Adrian Glover | Madeleine Brasier | Regan Drennan | Eva Stewart	2021-04-20	identified by DNA and morphology		OMS1_AB02_BC22	USNEL Box Core		2015-03-12	19:03	Abyssal plain	Collected from 0-2 cm layer of box core using a 300 micron sieve		en	NHMUK
Other material	1562e7f2-44ed-4aae-8fd4-534559471922	NHMUK ANEA 2023.473			NHM_1774	Adrian Glover | Helena Wiklund | Thomas Dahlgren | Madeleine Brasier		1	specimen stored in 80% non-denatured ethanol aqueous solution | DNA voucher stored in buffer		0174126195	OQ746717 (16S)	Paraonidae sp. (NHM_902)	Paraonidae	Animalia	Annelida	Polychaeta		Paraonidae			family		Cerruti, 1909	Pacific	Clarion Clipperton Zone	Ocean Mineral Singapore exploration claim Stratum A	OMS Stratum A	4045	Deployment EB10; at Station S7; from R/V Thomas G. Thompson Cruise no. TN319	12'10.43	117'11.57	12.17383	-117.19283	WGS84	Helena Wiklund | Lenka Neal | Thomas Dahlgren | Adrian Glover | Madeleine Brasier | Regan Drennan | Eva Stewart	2021-04-20	identified by DNA and morphology		OMS1_AB02_EB10	Brenke Epibenthic Sledge		2015-03-11	22:49	Abyssal plain	Collected from epi net (on the epibenthic sledge)		en	NHMUK
Other material	ff58f935-e9c7-4f98-b021-9745acc05fe2	NHMUK ANEA 2023.472			NHM_1452	Adrian Glover | Helena Wiklund | Thomas Dahlgren | Madeleine Brasier		1	specimen stored in 80% non-denatured ethanol aqueous solution | DNA voucher stored in buffer		0174126771	OQ746681 (16S) | OQ738585 (COI)	Paraonidae sp. (NHM_902)	Paraonidae	Animalia	Annelida	Polychaeta		Paraonidae			family		Cerruti, 1909	Pacific	Clarion Clipperton Zone	UK Seabed Resources Ltd exploration area UK-1 Stratum B	UK1 Stratum B	4137	Deployment EB07; at Station U7; from R/V Thomas G. Thompson Cruise no. TN319	12'27.26	116'36.77	12.45433	-116.61283	WGS84	Helena Wiklund | Lenka Neal | Thomas Dahlgren | Adrian Glover | Madeleine Brasier | Regan Drennan | Eva Stewart	2021-04-20	identified by DNA and morphology		UK1_AB02_EB07	Brenke Epibenthic Sledge		2015-03-03	20:40	Abyssal plain	Collected from epi net (on the epibenthic sledge)		en	NHMUK
Other material	4baf18b9-cf07-4c7f-a7cd-339403034d14	NHMUK ANEA 2023.471			NHM_0902	Adrian Glover | Helena Wiklund | Thomas Dahlgren | Madeleine Brasier		1	specimen stored in 80% non-denatured ethanol aqueous solution | DNA voucher stored in buffer		0174126798	OQ746573 (16S)	Paraonidae sp. (NHM_902)	Paraonidae	Animalia	Annelida	Polychaeta		Paraonidae			family		Cerruti, 1909	Pacific	Clarion Clipperton Zone	UK Seabed Resources Ltd exploration area UK-1 Stratum B	UK1 Stratum B	4198	Deployment EB03; at Station U4; from R/V Thomas G. Thompson Cruise no. TN319	12'34.28	116'36.63	12.57133	-116.6105	WGS84	Helena Wiklund | Lenka Neal | Thomas Dahlgren | Adrian Glover | Madeleine Brasier | Regan Drennan | Eva Stewart	2021-04-20	identified by DNA and morphology		UK1_AB02_EB03	Brenke Epibenthic Sledge		2015-02-23	05:39	Abyssal plain	Collected from epi net (on the epibenthic sledge)		en	NHMUK
Other material	18f42438-43e5-4751-abe1-49accdba3e7f	NHMUK ANEA 2023.568			NHM_2094	Adrian Glover | Helena Wiklund | Thomas Dahlgren | Madeleine Brasier		1	specimen stored in 80% non-denatured ethanol aqueous solution | DNA voucher stored in buffer		0174126749	OQ746750 (16S) | OQ738605 (COI)	Pholoinae sp. (NHM_366)	Pholoinae	Animalia	Annelida	Polychaeta	Phyllodocida	Sigalionidae			family		Kinberg, 1858	Pacific	Clarion Clipperton Zone	Area of Particular Interest APEI-6	APEI-6	4026	Deployment EB13; at Station APEI; from R/V Thomas G. Thompson Cruise no. TN319	19 27.874	120 01.525	19.46457	-120.02542	WGS84	Helena Wiklund | Lenka Neal | Thomas Dahlgren | Adrian Glover | Madeleine Brasier | Regan Drennan | Eva Stewart	2021-04-20	identified by DNA and morphology		APEI6_AB02_EB13	Brenke Epibenthic Sledge		2015-03-20	16:12	Abyssal plain	Collected from epi net (on the epibenthic sledge)		en	NHMUK
Other material	c72eef8d-e41a-41f4-8367-31a87cd4a44c	NHMUK ANEA 2023.565			NHM_0366	Adrian Glover | Helena Wiklund | Thomas Dahlgren | Magdalena Georgieva		1	specimen stored in 80% non-denatured ethanol aqueous solution | DNA voucher stored in buffer		0174127327	OQ746506 (16S) | OQ746823 (18S) | OQ738516 (COI)	Pholoinae sp. (NHM_366)	Pholoinae	Animalia	Annelida	Polychaeta	Phyllodocida	Sigalionidae			family		Kinberg, 1858	Pacific	Clarion Clipperton Zone	UK Seabed Resources Ltd exploration area UK-1 Stratum A	UK1 Stratum A	4182	Deployment EB05; at Station H-J; from R/V Melville Cruise no. MV1313	13°55.984	116°42.977	13.93307	-116.72378	WGS84	Helena Wiklund | Lenka Neal | Thomas Dahlgren | Adrian Glover | Madeleine Brasier | Regan Drennan | Eva Stewart	2021-04-20	identified by DNA and morphology		UK1_AB01_EB05	Brenke Epibenthic Sledge		2013-10-19	12:16	Abyssal plain	Collected from epi net (on the epibenthic sledge)		en	NHMUK
Other material	2c297397-3c30-4f98-a128-d8e29ebbf7c5	NHMUK ANEA 2023.567			NHM_1680	Adrian Glover | Helena Wiklund | Thomas Dahlgren | Madeleine Brasier		1	specimen stored in 80% non-denatured ethanol aqueous solution | DNA voucher stored in buffer		0174126236	OQ746706 (16S)	Pholoinae sp. (NHM_366)	Pholoinae	Animalia	Annelida	Polychaeta	Phyllodocida	Sigalionidae			family		Kinberg, 1858	Pacific	Clarion Clipperton Zone	UK Seabed Resources Ltd exploration area UK-1 Stratum B	UK1 Stratum B	4233	Deployment EB09; at Station U1; from R/V Thomas G. Thompson Cruise no. TN319	12'21.81	116'40.86	12.3635	-116.681	WGS84	Helena Wiklund | Lenka Neal | Thomas Dahlgren | Adrian Glover | Madeleine Brasier | Regan Drennan | Eva Stewart	2021-04-20	identified by DNA and morphology		UK1_AB02_EB09	Brenke Epibenthic Sledge		2015-03-10	10:46	Abyssal plain	Collected from epi net (on the epibenthic sledge)		en	NHMUK
Other material	3656d463-300d-441e-b8c6-310adb389ef9	NHMUK ANEA 2023.566			NHM_0590	Adrian Glover | Helena Wiklund | Thomas Dahlgren | Madeleine Brasier		1	specimen stored in 80% non-denatured ethanol aqueous solution | DNA voucher stored in buffer		0174126552	OQ746533 (16S)	Pholoinae sp. (NHM_366)	Pholoinae	Animalia	Annelida	Polychaeta	Phyllodocida	Sigalionidae			family		Kinberg, 1858	Pacific	Clarion Clipperton Zone	UK Seabed Resources Ltd exploration area UK-1 Stratum B	UK1 Stratum B	4202	Deployment EB01; at Station U2; from R/V Thomas G. Thompson Cruise no. TN319	12'23.17456	116'32.92021	12.38624	-116.54867	WGS84	Helena Wiklund | Lenka Neal | Thomas Dahlgren | Adrian Glover | Madeleine Brasier | Regan Drennan | Eva Stewart	2021-04-20	identified by DNA and morphology		UK1_AB02_EB01	Brenke Epibenthic Sledge		2015-02-17	05:15	Abyssal plain	Collected from epi net (on the epibenthic sledge)		en	NHMUK
Other material	aa762a38-35ee-40f7-a69e-f467a90e227c	NHMUK ANEA 2023.529			NHM_1074	Adrian Glover | Helena Wiklund | Thomas Dahlgren | Madeleine Brasier		1	specimen stored in 80% non-denatured ethanol aqueous solution | DNA voucher stored in buffer		0174127356	OQ746613 (16S) | OQ746873 (18S)	Polynoidae sp. (NGM_1074)	Polynoidae	Animalia	Annelida	Polychaeta	Phyllodocida	Polynoidae			family		Kinberg, 1856	Pacific	Clarion Clipperton Zone	Ocean Mineral Singapore exploration claim Stratum A	OMS Stratum A	4100	Deployment EB05; at Station S2; from R/V Thomas G. Thompson Cruise no. TN319	12'06.93	117'09.87	12.1155	-117.1645	WGS84	Helena Wiklund | Lenka Neal | Thomas Dahlgren | Adrian Glover | Madeleine Brasier | Regan Drennan | Eva Stewart	2021-04-20	identified by DNA and morphology		OMS1_AB02_EB05	Brenke Epibenthic Sledge		2015-02-26	21:29	Abyssal plain	Collected from epi net (on the epibenthic sledge)		en	NHMUK
Other material	878dc962-3343-4184-a881-a1cc39fc2a75	NHMUK ANEA 2023.530			NHM_0034	Adrian Glover | Helena Wiklund | Thomas Dahlgren | Magdalena Georgieva		1	specimen stored in 80% non-denatured ethanol aqueous solution | DNA voucher stored in buffer		0174127387	OQ746469 (16S) | OQ746792 (18S) | OQ738496 (COI)	Polynoidae sp. (NHM_034)	Polynoidae	Animalia	Annelida	Polychaeta	Phyllodocida	Polynoidae			family		Kinberg, 1856	Pacific	Clarion Clipperton Zone	UK Seabed Resources Ltd exploration area UK-1 Stratum A	UK1 Stratum A	4336	Deployment EB01; at Station B-K-E; from R/V Melville Cruise no. MV1313	13°50.232	116°33.506	13.8372	-116.55843	WGS84	Helena Wiklund | Lenka Neal | Thomas Dahlgren | Adrian Glover | Madeleine Brasier | Regan Drennan | Eva Stewart	2021-04-20	identified by DNA and morphology		UK1_AB01_EB01	Brenke Epibenthic Sledge		2013-10-09	10:26	Abyssal plain	Collected from epi net (on the epibenthic sledge)		en	NHMUK
Other material	c7f8bae9-161f-4dea-a4e2-64d819f4a33b	NHMUK ANEA 2023.502			NHM_1000	Adrian Glover | Helena Wiklund | Thomas Dahlgren | Madeleine Brasier		1	specimen stored in 80% non-denatured ethanol aqueous solution | DNA voucher stored in buffer		0174126794	OQ746601 (16S) | OQ746868 (18S) | OQ738553 (COI)	Polynoidae sp. (NHM_1000)	Polynoidae	Animalia	Annelida	Polychaeta	Phyllodocida	Polynoidae			family		Kinberg, 1856	Pacific	Clarion Clipperton Zone	Ocean Mineral Singapore exploration claim Stratum A	OMS Stratum A	4122	Deployment EB04; at Station S1; from R/V Thomas G. Thompson Cruise no. TN319	12'08.02	117'17.52	12.13367	-117.292	WGS84	Helena Wiklund | Lenka Neal | Thomas Dahlgren | Adrian Glover | Madeleine Brasier | Regan Drennan | Eva Stewart	2021-04-20	identified by DNA and morphology		OMS1_AB02_EB04	Brenke Epibenthic Sledge		2015-02-24	19:10	Abyssal plain	Collected from epi net (on the epibenthic sledge)		en	NHMUK
Other material	948f1bb4-023d-457e-ac57-dcb7ab059486	NHMUK ANEA 2023.507			NHM_1351A	Adrian Glover | Helena Wiklund | Thomas Dahlgren | Madeleine Brasier		1	specimen stored in 80% non-denatured ethanol aqueous solution | DNA voucher stored in buffer		0174126540	OQ746673 (16S)	Polynoidae sp. (NHM_128)	Polynoidae	Animalia	Annelida	Polychaeta	Phyllodocida	Polynoidae			family		Kinberg, 1856	Pacific	Clarion Clipperton Zone	Ocean Mineral Singapore exploration claim Stratum A	OMS Stratum A	4302	Deployment EB06; at Station S5; from R/V Thomas G. Thompson Cruise no. TN319	12'15.44	117'18.13	12.25733	-117.30217	WGS84	Helena Wiklund | Lenka Neal | Thomas Dahlgren | Adrian Glover | Madeleine Brasier | Regan Drennan | Eva Stewart	2021-04-20	identified by DNA and morphology		OMS1_AB02_EB06	Brenke Epibenthic Sledge		2015-03-01	04:02	Abyssal plain	Collected from epi net (on the epibenthic sledge)		en	NHMUK
Other material	67bc8265-ed18-43aa-973c-35233917e27f	NHMUK ANEA 2023.510			NHM_1925	Adrian Glover | Helena Wiklund | Thomas Dahlgren | Madeleine Brasier		1	specimen stored in 80% non-denatured ethanol aqueous solution | DNA voucher stored in buffer		0174126767	OQ746732 (16S)	Polynoidae sp. (NHM_128)	Polynoidae	Animalia	Annelida	Polychaeta	Phyllodocida	Polynoidae			family		Kinberg, 1856	Pacific	Clarion Clipperton Zone	Ocean Mineral Singapore exploration claim Stratum A	OMS Stratum A	4094	Deployment EB11; at Station S10; from R/V Thomas G. Thompson Cruise no. TN319	12°02.49’	117°13.03’	12.0415	-117.21717	WGS84	Helena Wiklund | Lenka Neal | Thomas Dahlgren | Adrian Glover | Madeleine Brasier | Regan Drennan | Eva Stewart	2021-04-20	identified by DNA and morphology		OMS1_AB02_EB11	Brenke Epibenthic Sledge		2015-03-13		Abyssal plain	Collected from epi net (on the epibenthic sledge)		en	NHMUK
Other material	715a44f6-247b-43c8-8f60-c2684892552a	NHMUK ANEA 2023.509			NHM_1785	Adrian Glover | Helena Wiklund | Thomas Dahlgren | Madeleine Brasier		1	specimen stored in 80% non-denatured ethanol aqueous solution | DNA voucher stored in buffer		0174126768	OQ746721 (16S) | OQ746901 (18S) | OQ738600 (COI)	Polynoidae sp. (NHM_128)	Polynoidae	Animalia	Annelida	Polychaeta	Phyllodocida	Polynoidae			family		Kinberg, 1856	Pacific	Clarion Clipperton Zone	Ocean Mineral Singapore exploration claim Stratum A	OMS Stratum A	4045	Deployment EB10; at Station S7; from R/V Thomas G. Thompson Cruise no. TN319	12'10.43	117'11.57	12.17383	-117.19283	WGS84	Helena Wiklund | Lenka Neal | Thomas Dahlgren | Adrian Glover | Madeleine Brasier | Regan Drennan | Eva Stewart	2021-04-20	identified by DNA and morphology		OMS1_AB02_EB10	Brenke Epibenthic Sledge		2015-03-11	22:49	Abyssal plain	Collected from epi net (on the epibenthic sledge)		en	NHMUK
Other material	598686e4-8f4b-4f2d-a203-2cac25527724	NHMUK ANEA 2023.505			NHM_1164C	Adrian Glover | Helena Wiklund | Thomas Dahlgren | Madeleine Brasier		1	specimen stored in 80% non-denatured ethanol aqueous solution | DNA voucher stored in buffer		0174126591	OQ746632 (16S)	Polynoidae sp. (NHM_128)	Polynoidae	Animalia	Annelida	Polychaeta	Phyllodocida	Polynoidae			family		Kinberg, 1856	Pacific	Clarion Clipperton Zone	Ocean Mineral Singapore exploration claim Stratum A	OMS Stratum A	4100	Deployment EB05; at Station S2; from R/V Thomas G. Thompson Cruise no. TN319	12'06.93	117'09.87	12.1155	-117.1645	WGS84	Helena Wiklund | Lenka Neal | Thomas Dahlgren | Adrian Glover | Madeleine Brasier | Regan Drennan | Eva Stewart	2021-04-20	identified by DNA and morphology		OMS1_AB02_EB05	Brenke Epibenthic Sledge		2015-02-26	21:29	Abyssal plain	Collected from epi net (on the epibenthic sledge)		en	NHMUK
Other material	7b051f7e-539c-4f2b-b060-8130337e2432	NHMUK ANEA 2023.506			NHM_1165B	Adrian Glover | Helena Wiklund | Thomas Dahlgren | Madeleine Brasier		1	specimen stored in 80% non-denatured ethanol aqueous solution | DNA voucher stored in buffer		0174126567	OQ746634 (16S)	Polynoidae sp. (NHM_128)	Polynoidae	Animalia	Annelida	Polychaeta	Phyllodocida	Polynoidae			family		Kinberg, 1856	Pacific	Clarion Clipperton Zone	Ocean Mineral Singapore exploration claim Stratum A	OMS Stratum A	4100	Deployment EB05; at Station S2; from R/V Thomas G. Thompson Cruise no. TN319	12'06.93	117'09.87	12.1155	-117.1645	WGS84	Helena Wiklund | Lenka Neal | Thomas Dahlgren | Adrian Glover | Madeleine Brasier | Regan Drennan | Eva Stewart	2021-04-20	identified by DNA and morphology		OMS1_AB02_EB05	Brenke Epibenthic Sledge		2015-02-26	21:29	Abyssal plain	Collected from epi net (on the epibenthic sledge)		en	NHMUK
Other material	4519d258-5dbf-498b-b8c9-2de3d6d556bc	NHMUK ANEA 2023.503			NHM_0128	Adrian Glover | Helena Wiklund | Thomas Dahlgren | Magdalena Georgieva		1	specimen stored in 80% non-denatured ethanol aqueous solution | DNA voucher stored in buffer		0174127323	OQ746479 (16S) | OQ746800 (18S)	Polynoidae sp. (NHM_128)	Polynoidae	Animalia	Annelida	Polychaeta	Phyllodocida	Polynoidae			family		Kinberg, 1856	Pacific	Clarion Clipperton Zone	UK Seabed Resources Ltd exploration area UK-1 Stratum A	UK1 Stratum A	4080	Deployment EB02; at Station C; from R/V Melville Cruise no. MV1313	13°45.500	116°41.911	13.75833	-116.69852	WGS84	Helena Wiklund | Lenka Neal | Thomas Dahlgren | Adrian Glover | Madeleine Brasier | Regan Drennan | Eva Stewart	2021-04-20	identified by DNA and morphology		UK1_AB01_EB02	Brenke Epibenthic Sledge		2013-10-11	10:32	Abyssal plain	Collected from epi net (on the epibenthic sledge)		en	NHMUK
Other material	1c356b5e-0088-407c-acd4-c5219f1b32ff	NHMUK ANEA 2023.504			NHM_0957D	Adrian Glover | Helena Wiklund | Thomas Dahlgren | Madeleine Brasier		1	specimen stored in 80% non-denatured ethanol aqueous solution | DNA voucher stored in buffer		0174126593	OQ746599 (16S)	Polynoidae sp. (NHM_128)	Polynoidae	Animalia	Annelida	Polychaeta	Phyllodocida	Polynoidae			family		Kinberg, 1856	Pacific	Clarion Clipperton Zone	UK Seabed Resources Ltd exploration area UK-1 Stratum B	UK1 Stratum B	4198	Deployment EB03; at Station U4; from R/V Thomas G. Thompson Cruise no. TN319	12'34.28	116'36.63	12.57133	-116.6105	WGS84	Helena Wiklund | Lenka Neal | Thomas Dahlgren | Adrian Glover | Madeleine Brasier | Regan Drennan | Eva Stewart	2021-04-20	identified by DNA and morphology		UK1_AB02_EB03	Brenke Epibenthic Sledge		2015-02-23	05:39	Abyssal plain	Collected from epi net (on the epibenthic sledge)		en	NHMUK
Other material	66d06757-c836-4bdb-ac34-0310469b3a71	NHMUK ANEA 2023.508			NHM_1533A	Adrian Glover | Helena Wiklund | Thomas Dahlgren | Madeleine Brasier		1	specimen stored in 80% non-denatured ethanol aqueous solution | DNA voucher stored in buffer		0174126214	OQ746692 (16S)	Polynoidae sp. (NHM_128)	Polynoidae	Animalia	Annelida	Polychaeta	Phyllodocida	Polynoidae			family		Kinberg, 1856	Pacific	Clarion Clipperton Zone	UK Seabed Resources Ltd exploration area UK-1 Stratum B	UK1 Stratum B	4252	Deployment EB08; at Station U11; from R/V Thomas G. Thompson Cruise no. TN319	12'30.79	116'29.48	12.51317	-116.49133	WGS84	Helena Wiklund | Lenka Neal | Thomas Dahlgren | Adrian Glover | Madeleine Brasier | Regan Drennan | Eva Stewart	2021-04-20	identified by DNA and morphology		UK1_AB02_EB08	Brenke Epibenthic Sledge		2015-03-05	18:53	Abyssal plain	Collected from epi net (on the epibenthic sledge)		en	NHMUK
Other material	5f6b811f-b202-4be5-9324-aeb369dcf32c	NHMUK ANEA 2023.500			NHM_1655	Adrian Glover | Helena Wiklund | Thomas Dahlgren | Madeleine Brasier		1	specimen stored in 80% non-denatured ethanol aqueous solution | DNA voucher stored in buffer		0174127353	OQ746702 (16S) | OQ746896 (18S)	Polynoidae sp. (NHM_1655)	Polynoidae	Animalia	Annelida	Polychaeta	Phyllodocida	Polynoidae			family		Kinberg, 1856	Pacific	Clarion Clipperton Zone	UK Seabed Resources Ltd exploration area UK-1 Stratum B	UK1 Stratum B	4233	Deployment EB09; at Station U1; from R/V Thomas G. Thompson Cruise no. TN319	12'21.81	116'40.86	12.3635	-116.681	WGS84	Helena Wiklund | Lenka Neal | Thomas Dahlgren | Adrian Glover | Madeleine Brasier | Regan Drennan | Eva Stewart	2021-04-20	identified by DNA and morphology		UK1_AB02_EB09	Brenke Epibenthic Sledge		2015-03-10	10:46	Abyssal plain	Collected from epi net (on the epibenthic sledge)		en	NHMUK
Other material	eb6f095c-b7b1-4fc1-a2b9-640344b911ef	NHMUK ANEA 2023.501			NHM_1677	Adrian Glover | Helena Wiklund | Thomas Dahlgren | Madeleine Brasier		1	specimen stored in 80% non-denatured ethanol aqueous solution | DNA voucher stored in buffer		0174127354	OQ746704 (16S) | OQ746897 (18S)	Polynoidae sp. (NHM_1655)	Polynoidae	Animalia	Annelida	Polychaeta	Phyllodocida	Polynoidae			family		Kinberg, 1856	Pacific	Clarion Clipperton Zone	UK Seabed Resources Ltd exploration area UK-1 Stratum B	UK1 Stratum B	4233	Deployment EB09; at Station U1; from R/V Thomas G. Thompson Cruise no. TN319	12'21.81	116'40.86	12.3635	-116.681	WGS84	Helena Wiklund | Lenka Neal | Thomas Dahlgren | Adrian Glover | Madeleine Brasier | Regan Drennan | Eva Stewart	2021-04-20	identified by DNA and morphology		UK1_AB02_EB09	Brenke Epibenthic Sledge		2015-03-10	10:46	Abyssal plain	Collected from epi net (on the epibenthic sledge)		en	NHMUK
Other material	e30ac34a-f3ff-4f62-ba08-235d8b24a5d8	NHMUK ANEA 2023.531			NHM_1763	Adrian Glover | Helena Wiklund | Thomas Dahlgren | Madeleine Brasier		1	specimen stored in 80% non-denatured ethanol aqueous solution | DNA voucher stored in buffer		0174126791	OQ746714 (16S) | OQ746900 (18S)	Polynoidae sp. (NHM_1763)	Polynoidae	Animalia	Annelida	Polychaeta	Phyllodocida	Polynoidae			family		Kinberg, 1856	Pacific	Clarion Clipperton Zone	Ocean Mineral Singapore exploration claim Stratum A	OMS Stratum A	4045	Deployment EB10; at Station S7; from R/V Thomas G. Thompson Cruise no. TN319	12'10.43	117'11.57	12.17383	-117.19283	WGS84	Helena Wiklund | Lenka Neal | Thomas Dahlgren | Adrian Glover | Madeleine Brasier | Regan Drennan | Eva Stewart	2021-04-20	identified by DNA and morphology		OMS1_AB02_EB10	Brenke Epibenthic Sledge		2015-03-11	22:49	Abyssal plain	Collected from epi net (on the epibenthic sledge)		en	NHMUK
Other material	54886262-6527-44c7-9868-5a4a601d5e41	NHMUK ANEA 2023.532			NHM_2097	Adrian Glover | Helena Wiklund | Thomas Dahlgren | Madeleine Brasier		1	specimen stored in 80% non-denatured ethanol aqueous solution | DNA voucher stored in buffer		0174126725	OQ746752 (16S) | OQ746905 (18S) | OQ738607 (COI)	Polynoidae sp. (NHM_2097)	Polynoidae	Animalia	Annelida	Polychaeta	Phyllodocida	Polynoidae			family		Kinberg, 1856	Pacific	Clarion Clipperton Zone	Area of Particular Interest APEI-6	APEI-6	4026	Deployment EB13; at Station APEI; from R/V Thomas G. Thompson Cruise no. TN319	19 27.874	120 01.525	19.46457	-120.02542	WGS84	Helena Wiklund | Lenka Neal | Thomas Dahlgren | Adrian Glover | Madeleine Brasier | Regan Drennan | Eva Stewart	2021-04-20	identified by DNA and morphology		APEI6_AB02_EB13	Brenke Epibenthic Sledge		2015-03-20	16:12	Abyssal plain	Collected from epi net (on the epibenthic sledge)		en	NHMUK
Other material	9b2f22e9-0a44-42bd-b502-08a5c3b7c833	NHMUK ANEA 2023.533			NHM_2099	Adrian Glover | Helena Wiklund | Thomas Dahlgren | Madeleine Brasier		1	specimen stored in 80% non-denatured ethanol aqueous solution | DNA voucher stored in buffer		0174126720	OQ746753 (16S) | OQ746906 (18S)	Polynoidae sp. (NHM_2099)	Polynoidae	Animalia	Annelida	Polychaeta	Phyllodocida	Polynoidae			family		Kinberg, 1856	Pacific	Clarion Clipperton Zone	Area of Particular Interest APEI-6	APEI-6	4026	Deployment EB13; at Station APEI; from R/V Thomas G. Thompson Cruise no. TN319	19 27.874	120 01.525	19.46457	-120.02542	WGS84	Helena Wiklund | Lenka Neal | Thomas Dahlgren | Adrian Glover | Madeleine Brasier | Regan Drennan | Eva Stewart	2021-04-20	identified by DNA and morphology		APEI6_AB02_EB13	Brenke Epibenthic Sledge		2015-03-20	16:12	Abyssal plain	Collected from epi net (on the epibenthic sledge)		en	NHMUK
Other material	8a499610-4b77-43bd-867c-7b61475db5e3	NHMUK ANEA 2023.535			NHM_2185	Adrian Glover | Helena Wiklund | Thomas Dahlgren | Madeleine Brasier		1	specimen stored in 80% non-denatured ethanol aqueous solution | DNA voucher stored in buffer		0174126223	OQ746760 (16S)	Polynoidae sp. (NHM_2101)	Polynoidae	Animalia	Annelida	Polychaeta	Phyllodocida	Polynoidae			family		Kinberg, 1856	Pacific	Clarion Clipperton Zone	Area of Particular Interest APEI-6	APEI-6	4115	Deployment BC29; at Station A02; from R/V Thomas G. Thompson Cruise no. TN319	19 28.342	120 11.495	19.47237	-120.19158	WGS84	Helena Wiklund | Lenka Neal | Thomas Dahlgren | Adrian Glover | Madeleine Brasier | Regan Drennan | Eva Stewart	2021-04-20	identified by DNA and morphology		APEI6_AB02_BC29	USNEL Box Core		2015-03-22	02:19	Abyssal plain	Collected from 0-2 cm layer of box core using a 300 micron sieve		en	NHMUK
Other material	9cf71363-a04e-417f-96f9-9814ae04f567	NHMUK ANEA 2023.534			NHM_2101	Adrian Glover | Helena Wiklund | Thomas Dahlgren | Madeleine Brasier		1	specimen stored in 80% non-denatured ethanol aqueous solution | DNA voucher stored in buffer		0174126747	OQ746755 (16S) | OQ746908 (18S) | OQ738608 (COI)	Polynoidae sp. (NHM_2101)	Polynoidae	Animalia	Annelida	Polychaeta	Phyllodocida	Polynoidae			family		Kinberg, 1856	Pacific	Clarion Clipperton Zone	Area of Particular Interest APEI-6	APEI-6	4026	Deployment EB13; at Station APEI; from R/V Thomas G. Thompson Cruise no. TN319	19 27.874	120 01.525	19.46457	-120.02542	WGS84	Helena Wiklund | Lenka Neal | Thomas Dahlgren | Adrian Glover | Madeleine Brasier | Regan Drennan | Eva Stewart	2021-04-20	identified by DNA and morphology		APEI6_AB02_EB13	Brenke Epibenthic Sledge		2015-03-20	16:12	Abyssal plain	Collected from epi net (on the epibenthic sledge)		en	NHMUK
Other material	e81c6e16-9190-4035-89e4-beec6c537402	NHMUK ANEA 2023.511			NHM_2122	Adrian Glover | Helena Wiklund | Thomas Dahlgren | Madeleine Brasier		1	specimen stored in 80% non-denatured ethanol aqueous solution | DNA voucher stored in buffer		0174126793	OQ746757 (16S) | OQ746909 (18S)	Polynoidae sp. (NHM_2122)	Polynoidae	Animalia	Annelida	Polychaeta	Phyllodocida	Polynoidae			family		Kinberg, 1856	Pacific	Clarion Clipperton Zone	Area of Particular Interest APEI-6	APEI-6	4026	Deployment EB13; at Station APEI; from R/V Thomas G. Thompson Cruise no. TN319	19 27.874	120 01.525	19.46457	-120.02542	WGS84	Helena Wiklund | Lenka Neal | Thomas Dahlgren | Adrian Glover | Madeleine Brasier | Regan Drennan | Eva Stewart	2021-04-20	identified by DNA and morphology		APEI6_AB02_EB13	Brenke Epibenthic Sledge		2015-03-20	16:12	Abyssal plain	Collected from epi net (on the epibenthic sledge)		en	NHMUK
Other material	44750ba7-6bd0-424e-b515-f20fc3f84a1f	NHMUK ANEA 2023.536			NHM_2195	Adrian Glover | Helena Wiklund | Thomas Dahlgren | Madeleine Brasier		1	specimen stored in 80% non-denatured ethanol aqueous solution | DNA voucher stored in buffer		0174126807	OQ746763 (16S)	Polynoidae sp. (NHM_2195)	Polynoidae	Animalia	Annelida	Polychaeta	Phyllodocida	Polynoidae			family		Kinberg, 1856	Pacific	Clarion Clipperton Zone	Ocean Mineral Singapore exploration claim Stratum A	OMS Stratum A	4122	Deployment EB04; at Station S1; from R/V Thomas G. Thompson Cruise no. TN319	12'08.02	117'17.52	12.13367	-117.292	WGS84	Helena Wiklund | Lenka Neal | Thomas Dahlgren | Adrian Glover | Madeleine Brasier | Regan Drennan | Eva Stewart	2021-04-20	identified by DNA and morphology		OMS1_AB02_EB04	Brenke Epibenthic Sledge		2015-02-24	19:10	Abyssal plain	Collected from supra net (on the epibenthic sledge)		en	NHMUK
Other material	6b54d98b-db69-4d8e-82bb-38f6b30d96c9	NHMUK ANEA 2023.537			NHM_2520	Adrian Glover | Helena Wiklund | Thomas Dahlgren | Madeleine Brasier		1	specimen stored in 80% non-denatured ethanol aqueous solution | DNA voucher stored in buffer		0174126335	OQ746776 (16S)	Polynoidae sp. (NHM_2195)	Polynoidae	Animalia	Annelida	Polychaeta	Phyllodocida	Polynoidae			family		Kinberg, 1856	Pacific	Clarion Clipperton Zone	UK Seabed Resources Ltd exploration area UK-1 Stratum B	UK1 Stratum B	4137	Deployment EB07; at Station U7; from R/V Thomas G. Thompson Cruise no. TN319	12'27.26	116'36.77	12.45433	-116.61283	WGS84	Helena Wiklund | Lenka Neal | Thomas Dahlgren | Adrian Glover | Madeleine Brasier | Regan Drennan | Eva Stewart	2021-04-20	identified by DNA and morphology		UK1_AB02_EB07	Brenke Epibenthic Sledge		2015-03-03	20:40	Abyssal plain	Collected from supra net (on the epibenthic sledge)		en	NHMUK
Other material	f95e510a-99ca-4bb2-87e4-e23627665faf	NHMUK ANEA 2023.513			NHM_0733	Adrian Glover | Helena Wiklund | Thomas Dahlgren | Madeleine Brasier		1	specimen stored in 80% non-denatured ethanol aqueous solution | DNA voucher stored in buffer		0174127333	OQ746544 (16S) | OQ746852 (18S)	Polynoidae sp. (NHM_583)	Polynoidae	Animalia	Annelida	Polychaeta	Phyllodocida	Polynoidae			family		Kinberg, 1856	Pacific	Clarion Clipperton Zone	UK Seabed Resources Ltd exploration area UK-1 Stratum B	UK1 Stratum B	4425	Deployment EB02; at Station U5; from R/V Thomas G. Thompson Cruise no. TN319	12'32.23	116'36.25	12.53717	-116.60417	WGS84	Helena Wiklund | Lenka Neal | Thomas Dahlgren | Adrian Glover | Madeleine Brasier | Regan Drennan | Eva Stewart	2021-04-20	identified by DNA and morphology		UK1_AB02_EB02	Brenke Epibenthic Sledge		2015-02-20	06:24	Abyssal plain	Collected from epi net (on the epibenthic sledge)		en	NHMUK
Other material	63f4d368-263d-413d-ad43-b8ebeef90aae	NHMUK ANEA 2023.512			NHM_0583	Adrian Glover | Helena Wiklund | Thomas Dahlgren | Madeleine Brasier		1	specimen stored in 80% non-denatured ethanol aqueous solution | DNA voucher stored in buffer		0174126600	OQ746529 (16S) | OQ738527 (COI)	Polynoidae sp. (NHM_583)	Polynoidae	Animalia	Annelida	Polychaeta	Phyllodocida	Polynoidae			family		Kinberg, 1856	Pacific	Clarion Clipperton Zone	UK Seabed Resources Ltd exploration area UK-1 Stratum B	UK1 Stratum B	4202	Deployment EB01; at Station U2; from R/V Thomas G. Thompson Cruise no. TN319	12'23.17456	116'32.92021	12.38624	-116.54867	WGS84	Helena Wiklund | Lenka Neal | Thomas Dahlgren | Adrian Glover | Madeleine Brasier | Regan Drennan | Eva Stewart	2021-04-20	identified by DNA and morphology		UK1_AB02_EB01	Brenke Epibenthic Sledge		2015-02-17	05:15	Abyssal plain	Collected from epi net (on the epibenthic sledge)		en	NHMUK
Other material	c348b7dc-1410-4b8c-80d7-1b7ee1f02048	NHMUK ANEA 2023.538			NHM_0957B	Adrian Glover | Helena Wiklund | Thomas Dahlgren | Madeleine Brasier		1	specimen stored in 80% non-denatured ethanol aqueous solution | DNA voucher stored in buffer		0174126606	OQ746598 (16S)	Polynoidae sp. (NHM_588)	Polynoidae	Animalia	Annelida	Polychaeta	Phyllodocida	Polynoidae			family		Kinberg, 1856	Pacific	Clarion Clipperton Zone	UK Seabed Resources Ltd exploration area UK-1 Stratum B	UK1 Stratum B	4198	Deployment EB03; at Station U4; from R/V Thomas G. Thompson Cruise no. TN319	12'34.28	116'36.63	12.57133	-116.6105	WGS84	Helena Wiklund | Lenka Neal | Thomas Dahlgren | Adrian Glover | Madeleine Brasier | Regan Drennan | Eva Stewart	2021-04-20	identified by DNA and morphology		UK1_AB02_EB03	Brenke Epibenthic Sledge		2015-02-23	05:39	Abyssal plain	Collected from epi net (on the epibenthic sledge)		en	NHMUK
Other material	e93af4b9-75e8-4baa-a428-ab4029d823a3	NHMUK ANEA 2023.528			NHM_0588	Adrian Glover | Helena Wiklund | Thomas Dahlgren | Madeleine Brasier		1	specimen stored in 80% non-denatured ethanol aqueous solution | DNA voucher stored in buffer		0174126576	OQ746531 (16S) | OQ746845 (18S)	Polynoidae sp. (NHM_588)	Polynoidae	Animalia	Annelida	Polychaeta	Phyllodocida	Polynoidae			family		Kinberg, 1856	Pacific	Clarion Clipperton Zone	UK Seabed Resources Ltd exploration area UK-1 Stratum B	UK1 Stratum B	4202	Deployment EB01; at Station U2; from R/V Thomas G. Thompson Cruise no. TN319	12'23.17456	116'32.92021	12.38624	-116.54867	WGS84	Helena Wiklund | Lenka Neal | Thomas Dahlgren | Adrian Glover | Madeleine Brasier | Regan Drennan | Eva Stewart	2021-04-20	identified by DNA and morphology		UK1_AB02_EB01	Brenke Epibenthic Sledge		2015-02-17	05:15	Abyssal plain	Collected from epi net (on the epibenthic sledge)		en	NHMUK
Other material	a758ff7b-3fd5-438d-9105-dce344c53476	NHMUK ANEA 2023.539			NHM_0589	Adrian Glover | Helena Wiklund | Thomas Dahlgren | Madeleine Brasier		1	specimen stored in 80% non-denatured ethanol aqueous solution | DNA voucher stored in buffer		0174126575	OQ746532 (16S) | OQ746846 (18S)	Polynoidae sp. (NHM_589)	Polynoidae	Animalia	Annelida	Polychaeta	Phyllodocida	Polynoidae			family		Kinberg, 1856	Pacific	Clarion Clipperton Zone	UK Seabed Resources Ltd exploration area UK-1 Stratum B	UK1 Stratum B	4202	Deployment EB01; at Station U2; from R/V Thomas G. Thompson Cruise no. TN319	12'23.17456	116'32.92021	12.38624	-116.54867	WGS84	Helena Wiklund | Lenka Neal | Thomas Dahlgren | Adrian Glover | Madeleine Brasier | Regan Drennan | Eva Stewart	2021-04-20	identified by DNA and morphology		UK1_AB02_EB01	Brenke Epibenthic Sledge		2015-02-17	05:15	Abyssal plain	Collected from epi net (on the epibenthic sledge)		en	NHMUK
Other material	647f68ef-59e6-483f-be6a-4eb7c7aaa3d0	NHMUK ANEA 2023.489			NHM_1337	Adrian Glover | Helena Wiklund | Thomas Dahlgren | Madeleine Brasier		1	specimen stored in 80% non-denatured ethanol aqueous solution | DNA voucher stored in buffer		0174127329	OQ746661 (16S) | OQ746889 (18S)	Polynoidae sp. (NHM_595)	Polynoidae	Animalia	Annelida	Polychaeta	Phyllodocida	Polynoidae			family		Kinberg, 1856	Pacific	Clarion Clipperton Zone	Ocean Mineral Singapore exploration claim Stratum A	OMS Stratum A	4302	Deployment EB06; at Station S5; from R/V Thomas G. Thompson Cruise no. TN319	12'15.44	117'18.13	12.25733	-117.30217	WGS84	Helena Wiklund | Lenka Neal | Thomas Dahlgren | Adrian Glover | Madeleine Brasier | Regan Drennan | Eva Stewart	2021-04-20	identified by DNA and morphology		OMS1_AB02_EB06	Brenke Epibenthic Sledge		2015-03-01	04:02	Abyssal plain	Collected from epi net (on the epibenthic sledge)		en	NHMUK
Other material	86b7a37f-1efa-4bb6-b4b5-e0876693e4d6	NHMUK ANEA 2023.491			NHM_2284	Adrian Glover | Helena Wiklund | Thomas Dahlgren | Madeleine Brasier		1	specimen stored in 80% non-denatured ethanol aqueous solution | DNA voucher stored in buffer		0174126154	OQ746769 (16S)	Polynoidae sp. (NHM_595)	Polynoidae	Animalia	Annelida	Polychaeta	Phyllodocida	Polynoidae			family		Kinberg, 1856	Pacific	Clarion Clipperton Zone	Ocean Mineral Singapore exploration claim Stratum A	OMS Stratum A	4302	Deployment EB06; at Station S5; from R/V Thomas G. Thompson Cruise no. TN319	12'15.44	117'18.13	12.25733	-117.30217	WGS84	Helena Wiklund | Lenka Neal | Thomas Dahlgren | Adrian Glover | Madeleine Brasier | Regan Drennan | Eva Stewart	2021-04-20	identified by DNA and morphology		OMS1_AB02_EB06	Brenke Epibenthic Sledge		2015-03-01	04:02	Abyssal plain	Collected from supra net (on the epibenthic sledge)		en	NHMUK
Other material	821fcba0-3474-4c82-b19d-94c4709a203c	NHMUK ANEA 2023.486			NHM_0915A	Adrian Glover | Helena Wiklund | Thomas Dahlgren | Madeleine Brasier		1	specimen stored in 80% non-denatured ethanol aqueous solution | DNA voucher stored in buffer		0174126595	OQ746578 (16S)	Polynoidae sp. (NHM_595)	Polynoidae	Animalia	Annelida	Polychaeta	Phyllodocida	Polynoidae			family		Kinberg, 1856	Pacific	Clarion Clipperton Zone	UK Seabed Resources Ltd exploration area UK-1 Stratum B	UK1 Stratum B	4198	Deployment EB03; at Station U4; from R/V Thomas G. Thompson Cruise no. TN319	12'34.28	116'36.63	12.57133	-116.6105	WGS84	Helena Wiklund | Lenka Neal | Thomas Dahlgren | Adrian Glover | Madeleine Brasier | Regan Drennan | Eva Stewart	2021-04-20	identified by DNA and morphology		UK1_AB02_EB03	Brenke Epibenthic Sledge		2015-02-23	05:39	Abyssal plain	Collected from epi net (on the epibenthic sledge)		en	NHMUK
Other material	bd086393-36fb-4c3e-a2c0-7d5302738d23	NHMUK ANEA 2023.485			NHM_0915F	Adrian Glover | Helena Wiklund | Thomas Dahlgren | Madeleine Brasier		1	specimen stored in 80% non-denatured ethanol aqueous solution | DNA voucher stored in buffer		0174126556	OQ746581 (16S)	Polynoidae sp. (NHM_595)	Polynoidae	Animalia	Annelida	Polychaeta	Phyllodocida	Polynoidae			family		Kinberg, 1856	Pacific	Clarion Clipperton Zone	UK Seabed Resources Ltd exploration area UK-1 Stratum B	UK1 Stratum B	4198	Deployment EB03; at Station U4; from R/V Thomas G. Thompson Cruise no. TN319	12'34.28	116'36.63	12.57133	-116.6105	WGS84	Helena Wiklund | Lenka Neal | Thomas Dahlgren | Adrian Glover | Madeleine Brasier | Regan Drennan | Eva Stewart	2021-04-20	identified by DNA and morphology		UK1_AB02_EB03	Brenke Epibenthic Sledge		2015-02-23	05:39	Abyssal plain	Collected from epi net (on the epibenthic sledge)		en	NHMUK
Other material	5891f8ca-c064-426a-8042-bc7a19c7c9a6	NHMUK ANEA 2023.488			NHM_0917A	Adrian Glover | Helena Wiklund | Thomas Dahlgren | Madeleine Brasier		1	specimen stored in 80% non-denatured ethanol aqueous solution | DNA voucher stored in buffer		0174126605	OQ746585 (16S)	Polynoidae sp. (NHM_595)	Polynoidae	Animalia	Annelida	Polychaeta	Phyllodocida	Polynoidae			family		Kinberg, 1856	Pacific	Clarion Clipperton Zone	UK Seabed Resources Ltd exploration area UK-1 Stratum B	UK1 Stratum B	4198	Deployment EB03; at Station U4; from R/V Thomas G. Thompson Cruise no. TN319	12'34.28	116'36.63	12.57133	-116.6105	WGS84	Helena Wiklund | Lenka Neal | Thomas Dahlgren | Adrian Glover | Madeleine Brasier | Regan Drennan | Eva Stewart	2021-04-20	identified by DNA and morphology		UK1_AB02_EB03	Brenke Epibenthic Sledge		2015-02-23	05:39	Abyssal plain	Collected from epi net (on the epibenthic sledge)		en	NHMUK
Other material	cfe58291-3708-4c0b-a0c5-73abf7c56dc3	NHMUK ANEA 2023.487			NHM_0917C	Adrian Glover | Helena Wiklund | Thomas Dahlgren | Madeleine Brasier		1	specimen stored in 80% non-denatured ethanol aqueous solution | DNA voucher stored in buffer		0174126594	OQ746586 (16S)	Polynoidae sp. (NHM_595)	Polynoidae	Animalia	Annelida	Polychaeta	Phyllodocida	Polynoidae			family		Kinberg, 1856	Pacific	Clarion Clipperton Zone	UK Seabed Resources Ltd exploration area UK-1 Stratum B	UK1 Stratum B	4198	Deployment EB03; at Station U4; from R/V Thomas G. Thompson Cruise no. TN319	12'34.28	116'36.63	12.57133	-116.6105	WGS84	Helena Wiklund | Lenka Neal | Thomas Dahlgren | Adrian Glover | Madeleine Brasier | Regan Drennan | Eva Stewart	2021-04-20	identified by DNA and morphology		UK1_AB02_EB03	Brenke Epibenthic Sledge		2015-02-23	05:39	Abyssal plain	Collected from epi net (on the epibenthic sledge)		en	NHMUK
Other material	651f661e-ed5e-484d-964a-5a344d474714	NHMUK ANEA 2023.484			NHM_0595	Adrian Glover | Helena Wiklund | Thomas Dahlgren | Madeleine Brasier		1	specimen stored in 80% non-denatured ethanol aqueous solution | DNA voucher stored in buffer		0174126528	OQ746534 (16S)	Polynoidae sp. (NHM_595)	Polynoidae	Animalia	Annelida	Polychaeta	Phyllodocida	Polynoidae			family		Kinberg, 1856	Pacific	Clarion Clipperton Zone	UK Seabed Resources Ltd exploration area UK-1 Stratum B	UK1 Stratum B	4202	Deployment EB01; at Station U2; from R/V Thomas G. Thompson Cruise no. TN319	12'23.17456	116'32.92021	12.38624	-116.54867	WGS84	Helena Wiklund | Lenka Neal | Thomas Dahlgren | Adrian Glover | Madeleine Brasier | Regan Drennan | Eva Stewart	2021-04-20	identified by DNA and morphology		UK1_AB02_EB01	Brenke Epibenthic Sledge		2015-02-17	05:15	Abyssal plain	Collected from epi net (on the epibenthic sledge)		en	NHMUK
Other material	7d228db1-d0c6-4d26-8cbe-1ab72d29013a	NHMUK ANEA 2023.490			NHM_1519	Adrian Glover | Helena Wiklund | Thomas Dahlgren | Madeleine Brasier		1	specimen stored in 80% non-denatured ethanol aqueous solution | DNA voucher stored in buffer		0174126764	OQ746691 (16S) | OQ738593 (COI)	Polynoidae sp. (NHM_595)	Polynoidae	Animalia	Annelida	Polychaeta	Phyllodocida	Polynoidae			family		Kinberg, 1856	Pacific	Clarion Clipperton Zone	UK Seabed Resources Ltd exploration area UK-1 Stratum B	UK1 Stratum B	4252	Deployment EB08; at Station U11; from R/V Thomas G. Thompson Cruise no. TN319	12'30.79	116'29.48	12.51317	-116.49133	WGS84	Helena Wiklund | Lenka Neal | Thomas Dahlgren | Adrian Glover | Madeleine Brasier | Regan Drennan | Eva Stewart	2021-04-20	identified by DNA and morphology		UK1_AB02_EB08	Brenke Epibenthic Sledge		2015-03-05	18:53	Abyssal plain	Collected from epi net (on the epibenthic sledge)		en	NHMUK
Other material	aec177f1-a5e3-4814-b050-a06a920d905e	NHMUK ANEA 2023.495			NHM_1248	Adrian Glover | Helena Wiklund | Thomas Dahlgren | Madeleine Brasier		1	specimen stored in 80% non-denatured ethanol aqueous solution | DNA voucher stored in buffer		0174127305	OQ746645 (16S)	Polynoidae sp. (NHM_679)	Polynoidae	Animalia	Annelida	Polychaeta	Phyllodocida	Polynoidae			family		Kinberg, 1856	Pacific	Clarion Clipperton Zone	Ocean Mineral Singapore exploration claim Stratum A	OMS Stratum A	4302	Deployment EB06; at Station S5; from R/V Thomas G. Thompson Cruise no. TN319	12'15.44	117'18.13	12.25733	-117.30217	WGS84	Helena Wiklund | Lenka Neal | Thomas Dahlgren | Adrian Glover | Madeleine Brasier | Regan Drennan | Eva Stewart	2021-04-20	identified by DNA and morphology		OMS1_AB02_EB06	Brenke Epibenthic Sledge		2015-03-01	04:02	Abyssal plain	Collected from epi net (on the epibenthic sledge)		en	NHMUK
Other material	bf7cf05e-2c78-42d8-a066-e7d031e5ed6d	NHMUK ANEA 2023.496			NHM_1346	Adrian Glover | Helena Wiklund | Thomas Dahlgren | Madeleine Brasier		1	specimen stored in 80% non-denatured ethanol aqueous solution | DNA voucher stored in buffer		0174127307	OQ746664 (16S)	Polynoidae sp. (NHM_679)	Polynoidae	Animalia	Annelida	Polychaeta	Phyllodocida	Polynoidae			family		Kinberg, 1856	Pacific	Clarion Clipperton Zone	Ocean Mineral Singapore exploration claim Stratum A	OMS Stratum A	4302	Deployment EB06; at Station S5; from R/V Thomas G. Thompson Cruise no. TN319	12'15.44	117'18.13	12.25733	-117.30217	WGS84	Helena Wiklund | Lenka Neal | Thomas Dahlgren | Adrian Glover | Madeleine Brasier | Regan Drennan | Eva Stewart	2021-04-20	identified by DNA and morphology		OMS1_AB02_EB06	Brenke Epibenthic Sledge		2015-03-01	04:02	Abyssal plain	Collected from epi net (on the epibenthic sledge)		en	NHMUK
Other material	790116a4-d1c2-4907-92b5-ce69667ffc7b	NHMUK ANEA 2023.499			NHM_2562	Adrian Glover | Helena Wiklund | Thomas Dahlgren | Madeleine Brasier		1	specimen stored in 80% non-denatured ethanol aqueous solution | DNA voucher stored in buffer		0174126227	OQ746780 (16S)	Polynoidae sp. (NHM_679)	Polynoidae	Animalia	Annelida	Polychaeta	Phyllodocida	Polynoidae			family		Kinberg, 1856	Pacific	Clarion Clipperton Zone	Ocean Mineral Singapore exploration claim Stratum A	OMS Stratum A	4302	Deployment EB06; at Station S5; from R/V Thomas G. Thompson Cruise no. TN319	12'15.44	117'18.13	12.25733	-117.30217	WGS84	Helena Wiklund | Lenka Neal | Thomas Dahlgren | Adrian Glover | Madeleine Brasier | Regan Drennan | Eva Stewart	2021-04-20	identified by DNA and morphology		OMS1_AB02_EB06	Brenke Epibenthic Sledge		2015-03-01	04:02	Abyssal plain	Collected from supra net (on the epibenthic sledge)		en	NHMUK
Other material	eeb04c11-e85e-4c4d-a8ba-5b88beb3f612	NHMUK ANEA 2023.498			NHM_2344	Adrian Glover | Helena Wiklund | Thomas Dahlgren | Madeleine Brasier		1	specimen stored in 80% non-denatured ethanol aqueous solution | DNA voucher stored in buffer		0174126155	OQ746772 (16S)	Polynoidae sp. (NHM_679)	Polynoidae	Animalia	Annelida	Polychaeta	Phyllodocida	Polynoidae			family		Kinberg, 1856	Pacific	Clarion Clipperton Zone	Ocean Mineral Singapore exploration claim Stratum A	OMS Stratum A	4100	Deployment EB05; at Station S2; from R/V Thomas G. Thompson Cruise no. TN319	12'06.93	117'09.87	12.1155	-117.1645	WGS84	Helena Wiklund | Lenka Neal | Thomas Dahlgren | Adrian Glover | Madeleine Brasier | Regan Drennan | Eva Stewart	2021-04-20	identified by DNA and morphology		OMS1_AB02_EB05	Brenke Epibenthic Sledge		2015-02-26	21:29	Abyssal plain	Collected from supra net (on the epibenthic sledge)		en	NHMUK
Other material	736043c6-1324-4320-8ffe-a9e96520fefa	NHMUK ANEA 2023.493			NHM_0878	Adrian Glover | Helena Wiklund | Thomas Dahlgren | Madeleine Brasier		1	specimen stored in 80% non-denatured ethanol aqueous solution | DNA voucher stored in buffer		0174127306	OQ746570 (16S) | OQ738540 (COI)	Polynoidae sp. (NHM_679)	Polynoidae	Animalia	Annelida	Polychaeta	Phyllodocida	Polynoidae			family		Kinberg, 1856	Pacific	Clarion Clipperton Zone	UK Seabed Resources Ltd exploration area UK-1 Stratum B	UK1 Stratum B	4198	Deployment EB03; at Station U4; from R/V Thomas G. Thompson Cruise no. TN319	12'34.28	116'36.63	12.57133	-116.6105	WGS84	Helena Wiklund | Lenka Neal | Thomas Dahlgren | Adrian Glover | Madeleine Brasier | Regan Drennan | Eva Stewart	2021-04-20	identified by DNA and morphology		UK1_AB02_EB03	Brenke Epibenthic Sledge		2015-02-23	05:39	Abyssal plain	Collected from epi net (on the epibenthic sledge)		en	NHMUK
Other material	ad29e19f-d3a7-4b61-a167-35b2c7b1ed1f	NHMUK ANEA 2023.494			NHM_0913	Adrian Glover | Helena Wiklund | Thomas Dahlgren | Madeleine Brasier		1	specimen stored in 80% non-denatured ethanol aqueous solution | DNA voucher stored in buffer		0174127379	OQ746577 (16S) | OQ738544 (COI)	Polynoidae sp. (NHM_679)	Polynoidae	Animalia	Annelida	Polychaeta	Phyllodocida	Polynoidae			family		Kinberg, 1856	Pacific	Clarion Clipperton Zone	UK Seabed Resources Ltd exploration area UK-1 Stratum B	UK1 Stratum B	4198	Deployment EB03; at Station U4; from R/V Thomas G. Thompson Cruise no. TN319	12'34.28	116'36.63	12.57133	-116.6105	WGS84	Helena Wiklund | Lenka Neal | Thomas Dahlgren | Adrian Glover | Madeleine Brasier | Regan Drennan | Eva Stewart	2021-04-20	identified by DNA and morphology		UK1_AB02_EB03	Brenke Epibenthic Sledge		2015-02-23	05:39	Abyssal plain	Collected from epi net (on the epibenthic sledge)		en	NHMUK
Other material	41e54e97-9b48-4c50-8c29-6432d30595a7	NHMUK ANEA 2023.492			NHM_0679	Adrian Glover | Helena Wiklund | Thomas Dahlgren | Madeleine Brasier		1	specimen stored in 80% non-denatured ethanol aqueous solution | DNA voucher stored in buffer		0174126574	OQ746538 (16S) | OQ746850 (18S)	Polynoidae sp. (NHM_679)	Polynoidae	Animalia	Annelida	Polychaeta	Phyllodocida	Polynoidae			family		Kinberg, 1856	Pacific	Clarion Clipperton Zone	UK Seabed Resources Ltd exploration area UK-1 Stratum B	UK1 Stratum B	4425	Deployment EB02; at Station U5; from R/V Thomas G. Thompson Cruise no. TN319	12'32.23	116'36.25	12.53717	-116.60417	WGS84	Helena Wiklund | Lenka Neal | Thomas Dahlgren | Adrian Glover | Madeleine Brasier | Regan Drennan | Eva Stewart	2021-04-20	identified by DNA and morphology		UK1_AB02_EB02	Brenke Epibenthic Sledge		2015-02-20	06:24	Abyssal plain	Collected from epi net (on the epibenthic sledge)		en	NHMUK
Other material	918a6c5a-1717-467e-a70a-dbfdfb9167b6	NHMUK ANEA 2023.497			NHM_1533D	Adrian Glover | Helena Wiklund | Thomas Dahlgren | Madeleine Brasier		1	specimen stored in 80% non-denatured ethanol aqueous solution | DNA voucher stored in buffer		0174126193	OQ746693 (16S)	Polynoidae sp. (NHM_679)	Polynoidae	Animalia	Annelida	Polychaeta	Phyllodocida	Polynoidae			family		Kinberg, 1856	Pacific	Clarion Clipperton Zone	UK Seabed Resources Ltd exploration area UK-1 Stratum B	UK1 Stratum B	4252	Deployment EB08; at Station U11; from R/V Thomas G. Thompson Cruise no. TN319	12'30.79	116'29.48	12.51317	-116.49133	WGS84	Helena Wiklund | Lenka Neal | Thomas Dahlgren | Adrian Glover | Madeleine Brasier | Regan Drennan | Eva Stewart	2021-04-20	identified by DNA and morphology		UK1_AB02_EB08	Brenke Epibenthic Sledge		2015-03-05	18:53	Abyssal plain	Collected from epi net (on the epibenthic sledge)		en	NHMUK
Other material	04da8ef3-b168-4e79-98ae-6b304969dd24	NHMUK ANEA 2023.540			NHM_0690	Adrian Glover | Helena Wiklund | Thomas Dahlgren | Madeleine Brasier		1	specimen stored in 80% non-denatured ethanol aqueous solution | DNA voucher stored in buffer		0174126550	OQ746540 (16S) | OQ746851 (18S)	Polynoidae sp. (NHM_690)	Polynoidae	Animalia	Annelida	Polychaeta	Phyllodocida	Polynoidae			family		Kinberg, 1856	Pacific	Clarion Clipperton Zone	UK Seabed Resources Ltd exploration area UK-1 Stratum B	UK1 Stratum B	4425	Deployment EB02; at Station U5; from R/V Thomas G. Thompson Cruise no. TN319	12'32.23	116'36.25	12.53717	-116.60417	WGS84	Helena Wiklund | Lenka Neal | Thomas Dahlgren | Adrian Glover | Madeleine Brasier | Regan Drennan | Eva Stewart	2021-04-20	identified by DNA and morphology		UK1_AB02_EB02	Brenke Epibenthic Sledge		2015-02-20	06:24	Abyssal plain	Collected from epi net (on the epibenthic sledge)		en	NHMUK
Other material	067283dd-507f-406c-ad6f-7ef95f1f9114	NHMUK ANEA 2023.541			NHM_0747A	Adrian Glover | Helena Wiklund | Thomas Dahlgren | Madeleine Brasier		1	specimen stored in 80% non-denatured ethanol aqueous solution | DNA voucher stored in buffer		0174126602	OQ746548 (16S) | OQ746854 (18S)	Polynoidae sp. (NHM_747A)	Polynoidae	Animalia	Annelida	Polychaeta	Phyllodocida	Polynoidae			family		Kinberg, 1856	Pacific	Clarion Clipperton Zone	UK Seabed Resources Ltd exploration area UK-1 Stratum B	UK1 Stratum B	4425	Deployment EB02; at Station U5; from R/V Thomas G. Thompson Cruise no. TN319	12'32.23	116'36.25	12.53717	-116.60417	WGS84	Helena Wiklund | Lenka Neal | Thomas Dahlgren | Adrian Glover | Madeleine Brasier | Regan Drennan | Eva Stewart	2021-04-20	identified by DNA and morphology		UK1_AB02_EB02	Brenke Epibenthic Sledge		2015-02-20	06:24	Abyssal plain	Collected from epi net (on the epibenthic sledge)		en	NHMUK
Other material	1d661b08-0f20-4ff6-8381-8fc4ba3bcebc	NHMUK ANEA 2023.516			NHM_2266	Adrian Glover | Helena Wiklund | Thomas Dahlgren | Madeleine Brasier		1	specimen stored in 80% non-denatured ethanol aqueous solution | DNA voucher stored in buffer		0174126181	OQ746767 (16S) | OQ738609 (COI)	Polynoidae sp. (NHM_747D)	Polynoidae	Animalia	Annelida	Polychaeta	Phyllodocida	Polynoidae			family		Kinberg, 1856	Pacific	Clarion Clipperton Zone	Ocean Mineral Singapore exploration claim Stratum A	OMS Stratum A	4302	Deployment EB06; at Station S5; from R/V Thomas G. Thompson Cruise no. TN319	12'15.44	117'18.13	12.25733	-117.30217	WGS84	Helena Wiklund | Lenka Neal | Thomas Dahlgren | Adrian Glover | Madeleine Brasier | Regan Drennan | Eva Stewart	2021-04-20	identified by DNA and morphology		OMS1_AB02_EB06	Brenke Epibenthic Sledge		2015-03-01	04:02	Abyssal plain	Collected from supra net (on the epibenthic sledge)		en	NHMUK
Other material	1715363a-0bd2-41a5-8a02-417b1d04daec	NHMUK ANEA 2023.517			NHM_2633	Adrian Glover | Helena Wiklund | Thomas Dahlgren | Madeleine Brasier		1	specimen stored in 80% non-denatured ethanol aqueous solution | DNA voucher stored in buffer		0174126157	OQ746782 (16S)	Polynoidae sp. (NHM_747D)	Polynoidae	Animalia	Annelida	Polychaeta	Phyllodocida	Polynoidae			family		Kinberg, 1856	Pacific	Clarion Clipperton Zone	Ocean Mineral Singapore exploration claim Stratum A	OMS Stratum A	4122	Deployment EB04; at Station S1; from R/V Thomas G. Thompson Cruise no. TN319	12'08.02	117'17.52	12.13367	-117.292	WGS84	Helena Wiklund | Lenka Neal | Thomas Dahlgren | Adrian Glover | Madeleine Brasier | Regan Drennan | Eva Stewart	2021-04-20	identified by DNA and morphology		OMS1_AB02_EB04	Brenke Epibenthic Sledge		2015-02-24	19:10	Abyssal plain	Collected from supra net (on the epibenthic sledge)		en	NHMUK
Other material	790fef88-03eb-4f0d-8238-8acd6c06646a	NHMUK ANEA 2023.518			NHM_2784	Adrian Glover | Helena Wiklund | Thomas Dahlgren | Madeleine Brasier		1	specimen stored in 80% non-denatured ethanol aqueous solution | DNA voucher stored in buffer		0174126177	OQ746784 (16S) | OQ738618 (COI)	Polynoidae sp. (NHM_747D)	Polynoidae	Animalia	Annelida	Polychaeta	Phyllodocida	Polynoidae			family		Kinberg, 1856	Pacific	Clarion Clipperton Zone	Ocean Mineral Singapore exploration claim Stratum A	OMS Stratum A	4100	Deployment EB05; at Station S2; from R/V Thomas G. Thompson Cruise no. TN319	12'06.93	117'09.87	12.1155	-117.1645	WGS84	Helena Wiklund | Lenka Neal | Thomas Dahlgren | Adrian Glover | Madeleine Brasier | Regan Drennan | Eva Stewart	2021-04-20	identified by DNA and morphology		OMS1_AB02_EB05	Brenke Epibenthic Sledge		2015-02-26	21:29	Abyssal plain	Collected from supra net (on the epibenthic sledge)		en	NHMUK
Other material	82f56e27-5e7c-42e6-9cf9-04431aa32d7e	NHMUK ANEA 2023.515			NHM_2205	Adrian Glover | Helena Wiklund | Thomas Dahlgren | Madeleine Brasier		1	specimen stored in 80% non-denatured ethanol aqueous solution | DNA voucher stored in buffer		0174126228	OQ746765 (16S)	Polynoidae sp. (NHM_747D)	Polynoidae	Animalia	Annelida	Polychaeta	Phyllodocida	Polynoidae			family		Kinberg, 1856	Pacific	Clarion Clipperton Zone	UK Seabed Resources Ltd exploration area UK-1 Stratum B	UK1 Stratum B	4233	Deployment EB09; at Station U1; from R/V Thomas G. Thompson Cruise no. TN319	12'21.81	116'40.86	12.3635	-116.681	WGS84	Helena Wiklund | Lenka Neal | Thomas Dahlgren | Adrian Glover | Madeleine Brasier | Regan Drennan | Eva Stewart	2021-04-20	identified by DNA and morphology		UK1_AB02_EB09	Brenke Epibenthic Sledge		2015-03-10	10:46	Abyssal plain	Collected from supra net (on the epibenthic sledge)		en	NHMUK
Other material	f9dcdf30-3d6e-4574-87a1-7994be648e48	NHMUK ANEA 2023.514			NHM_0747D	Adrian Glover | Helena Wiklund | Thomas Dahlgren | Madeleine Brasier		1	specimen stored in 80% non-denatured ethanol aqueous solution | DNA voucher stored in buffer		0174126578	OQ746549 (16S) | OQ746855 (18S)	Polynoidae sp. (NHM_747D)	Polynoidae	Animalia	Annelida	Polychaeta	Phyllodocida	Polynoidae			family		Kinberg, 1856	Pacific	Clarion Clipperton Zone	UK Seabed Resources Ltd exploration area UK-1 Stratum B	UK1 Stratum B	4425	Deployment EB02; at Station U5; from R/V Thomas G. Thompson Cruise no. TN319	12'32.23	116'36.25	12.53717	-116.60417	WGS84	Helena Wiklund | Lenka Neal | Thomas Dahlgren | Adrian Glover | Madeleine Brasier | Regan Drennan | Eva Stewart	2021-04-20	identified by DNA and morphology		UK1_AB02_EB02	Brenke Epibenthic Sledge		2015-02-20	06:24	Abyssal plain	Collected from epi net (on the epibenthic sledge)		en	NHMUK
Other material	74bafc61-f08e-42c9-bd59-abfc77dafc5e	NHMUK ANEA 2023.520			NHM_1933	Adrian Glover | Helena Wiklund | Thomas Dahlgren | Madeleine Brasier		1	specimen stored in 80% non-denatured ethanol aqueous solution | DNA voucher stored in buffer		0174126744	OQ746734 (16S)	Polynoidae sp. (NHM_756)	Polynoidae	Animalia	Annelida	Polychaeta	Phyllodocida	Polynoidae			family		Kinberg, 1856	Pacific	Clarion Clipperton Zone	Ocean Mineral Singapore exploration claim Stratum A	OMS Stratum A	4094	Deployment EB11; at Station S10; from R/V Thomas G. Thompson Cruise no. TN319	12°02.49’	117°13.03’	12.0415	-117.21717	WGS84	Helena Wiklund | Lenka Neal | Thomas Dahlgren | Adrian Glover | Madeleine Brasier | Regan Drennan | Eva Stewart	2021-04-20	identified by DNA and morphology		OMS1_AB02_EB11	Brenke Epibenthic Sledge		2015-03-13		Abyssal plain	Collected from epi net (on the epibenthic sledge)		en	NHMUK
Other material	6c0095f5-944a-420a-ad01-f5e9f71b0e53	NHMUK ANEA 2023.519			NHM_0756	Adrian Glover | Helena Wiklund | Thomas Dahlgren | Madeleine Brasier		1	specimen stored in 80% non-denatured ethanol aqueous solution | DNA voucher stored in buffer		0174127330	OQ746554 (16S) | OQ746857 (18S)	Polynoidae sp. (NHM_756)	Polynoidae	Animalia	Annelida	Polychaeta	Phyllodocida	Polynoidae			family		Kinberg, 1856	Pacific	Clarion Clipperton Zone	UK Seabed Resources Ltd exploration area UK-1 Stratum B	UK1 Stratum B	4425	Deployment EB02; at Station U5; from R/V Thomas G. Thompson Cruise no. TN319	12'32.23	116'36.25	12.53717	-116.60417	WGS84	Helena Wiklund | Lenka Neal | Thomas Dahlgren | Adrian Glover | Madeleine Brasier | Regan Drennan | Eva Stewart	2021-04-20	identified by DNA and morphology		UK1_AB02_EB02	Brenke Epibenthic Sledge		2015-02-20	06:24	Abyssal plain	Collected from epi net (on the epibenthic sledge)		en	NHMUK
Other material	16580758-2251-49b8-95f0-28f65a79e760	NHMUK ANEA 2023.525			NHM_1355B	Adrian Glover | Helena Wiklund | Thomas Dahlgren | Madeleine Brasier		1	specimen stored in 80% non-denatured ethanol aqueous solution | DNA voucher stored in buffer		0174126239	OQ746675 (16S) | OQ738581 (COI)	Polynoidae sp. (NHM_773B)	Polynoidae	Animalia	Annelida	Polychaeta	Phyllodocida	Polynoidae			family		Kinberg, 1856	Pacific	Clarion Clipperton Zone	Ocean Mineral Singapore exploration claim Stratum A	OMS Stratum A	4302	Deployment EB06; at Station S5; from R/V Thomas G. Thompson Cruise no. TN319	12'15.44	117'18.13	12.25733	-117.30217	WGS84	Helena Wiklund | Lenka Neal | Thomas Dahlgren | Adrian Glover | Madeleine Brasier | Regan Drennan | Eva Stewart	2021-04-20	identified by DNA and morphology		OMS1_AB02_EB06	Brenke Epibenthic Sledge		2015-03-01	04:02	Abyssal plain	Collected from epi net (on the epibenthic sledge)		en	NHMUK
Other material	992c75e4-3674-4f90-8aa5-2f59b3ce58d2	NHMUK ANEA 2023.527			NHM_2291	Adrian Glover | Helena Wiklund | Thomas Dahlgren | Madeleine Brasier		1	specimen stored in 80% non-denatured ethanol aqueous solution | DNA voucher stored in buffer		0174126156	OQ746770 (16S)	Polynoidae sp. (NHM_773B)	Polynoidae	Animalia	Annelida	Polychaeta	Phyllodocida	Polynoidae			family		Kinberg, 1856	Pacific	Clarion Clipperton Zone	Ocean Mineral Singapore exploration claim Stratum A	OMS Stratum A	4302	Deployment EB06; at Station S5; from R/V Thomas G. Thompson Cruise no. TN319	12'15.44	117'18.13	12.25733	-117.30217	WGS84	Helena Wiklund | Lenka Neal | Thomas Dahlgren | Adrian Glover | Madeleine Brasier | Regan Drennan | Eva Stewart	2021-04-20	identified by DNA and morphology		OMS1_AB02_EB06	Brenke Epibenthic Sledge		2015-03-01	04:02	Abyssal plain	Collected from supra net (on the epibenthic sledge)		en	NHMUK
Other material	c22f2e2b-5c2a-4ff9-b342-f0698d23e78b	NHMUK ANEA 2023.526			NHM_1735	Adrian Glover | Helena Wiklund | Thomas Dahlgren | Madeleine Brasier		1	specimen stored in 80% non-denatured ethanol aqueous solution | DNA voucher stored in buffer		0174126792	OQ746707 (16S) | OQ746898 (18S) | OQ738597 (COI)	Polynoidae sp. (NHM_773B)	Polynoidae	Animalia	Annelida	Polychaeta	Phyllodocida	Polynoidae			family		Kinberg, 1856	Pacific	Clarion Clipperton Zone	Ocean Mineral Singapore exploration claim Stratum A	OMS Stratum A	4045	Deployment EB10; at Station S7; from R/V Thomas G. Thompson Cruise no. TN319	12'10.43	117'11.57	12.17383	-117.19283	WGS84	Helena Wiklund | Lenka Neal | Thomas Dahlgren | Adrian Glover | Madeleine Brasier | Regan Drennan | Eva Stewart	2021-04-20	identified by DNA and morphology		OMS1_AB02_EB10	Brenke Epibenthic Sledge		2015-03-11	22:49	Abyssal plain	Collected from epi net (on the epibenthic sledge)		en	NHMUK
Other material	d598aa75-2dcd-4259-bc70-7861a304bd82	NHMUK ANEA 2023.524			NHM_0912	Adrian Glover | Helena Wiklund | Thomas Dahlgren | Madeleine Brasier		1	specimen stored in 80% non-denatured ethanol aqueous solution | DNA voucher stored in buffer		0174127380	OQ738543 (COI)	Polynoidae sp. (NHM_773B)	Polynoidae	Animalia	Annelida	Polychaeta	Phyllodocida	Polynoidae			family		Kinberg, 1856	Pacific	Clarion Clipperton Zone	UK Seabed Resources Ltd exploration area UK-1 Stratum B	UK1 Stratum B	4198	Deployment EB03; at Station U4; from R/V Thomas G. Thompson Cruise no. TN319	12'34.28	116'36.63	12.57133	-116.6105	WGS84	Helena Wiklund | Lenka Neal | Thomas Dahlgren | Adrian Glover | Madeleine Brasier | Regan Drennan | Eva Stewart	2021-04-20	identified by DNA and morphology		UK1_AB02_EB03	Brenke Epibenthic Sledge		2015-02-23	05:39	Abyssal plain	Collected from epi net (on the epibenthic sledge)		en	NHMUK
Other material	8bf42af4-9b46-4f75-81af-1d8dd4993086	NHMUK ANEA 2023.521			NHM_0773B	Adrian Glover | Helena Wiklund | Thomas Dahlgren | Madeleine Brasier		1	specimen stored in 80% non-denatured ethanol aqueous solution | DNA voucher stored in buffer		0174126551	OQ746556 (16S)	Polynoidae sp. (NHM_773B)	Polynoidae	Animalia	Annelida	Polychaeta	Phyllodocida	Polynoidae			family		Kinberg, 1856	Pacific	Clarion Clipperton Zone	UK Seabed Resources Ltd exploration area UK-1 Stratum B	UK1 Stratum B	4425	Deployment EB02; at Station U5; from R/V Thomas G. Thompson Cruise no. TN319	12'32.23	116'36.25	12.53717	-116.60417	WGS84	Helena Wiklund | Lenka Neal | Thomas Dahlgren | Adrian Glover | Madeleine Brasier | Regan Drennan | Eva Stewart	2021-04-20	identified by DNA and morphology		UK1_AB02_EB02	Brenke Epibenthic Sledge		2015-02-20	06:24	Abyssal plain	Collected from epi net (on the epibenthic sledge)		en	NHMUK
Other material	b3a996a7-3246-42c1-a17e-749b4d208b68	NHMUK ANEA 2023.522			NHM_0783B	Adrian Glover | Helena Wiklund | Thomas Dahlgren | Madeleine Brasier		1	specimen stored in 80% non-denatured ethanol aqueous solution | DNA voucher stored in buffer		0174126572	OQ746559 (16S)	Polynoidae sp. (NHM_773B)	Polynoidae	Animalia	Annelida	Polychaeta	Phyllodocida	Polynoidae			family		Kinberg, 1856	Pacific	Clarion Clipperton Zone	UK Seabed Resources Ltd exploration area UK-1 Stratum B	UK1 Stratum B	4425	Deployment EB02; at Station U5; from R/V Thomas G. Thompson Cruise no. TN319	12'32.23	116'36.25	12.53717	-116.60417	WGS84	Helena Wiklund | Lenka Neal | Thomas Dahlgren | Adrian Glover | Madeleine Brasier | Regan Drennan | Eva Stewart	2021-04-20	identified by DNA and morphology		UK1_AB02_EB02	Brenke Epibenthic Sledge		2015-02-20	06:24	Abyssal plain	Collected from epi net (on the epibenthic sledge)		en	NHMUK
Other material	6f9fe515-6c41-49cf-a673-3802b36f9712	NHMUK ANEA 2023.523			NHM_0783D	Adrian Glover | Helena Wiklund | Thomas Dahlgren | Madeleine Brasier		1	specimen stored in 80% non-denatured ethanol aqueous solution | DNA voucher stored in buffer		0174126555	OQ746560 (16S)	Polynoidae sp. (NHM_773B)	Polynoidae	Animalia	Annelida	Polychaeta	Phyllodocida	Polynoidae			family		Kinberg, 1856	Pacific	Clarion Clipperton Zone	UK Seabed Resources Ltd exploration area UK-1 Stratum B	UK1 Stratum B	4425	Deployment EB02; at Station U5; from R/V Thomas G. Thompson Cruise no. TN319	12'32.23	116'36.25	12.53717	-116.60417	WGS84	Helena Wiklund | Lenka Neal | Thomas Dahlgren | Adrian Glover | Madeleine Brasier | Regan Drennan | Eva Stewart	2021-04-20	identified by DNA and morphology		UK1_AB02_EB02	Brenke Epibenthic Sledge		2015-02-20	06:24	Abyssal plain	Collected from epi net (on the epibenthic sledge)		en	NHMUK
Other material	c0a459a4-b86f-44aa-a36c-7eb0170dcb84	NHMUK ANEA 2023.542			NHM_0834	Adrian Glover | Helena Wiklund | Thomas Dahlgren | Madeleine Brasier		1	specimen stored in 80% non-denatured ethanol aqueous solution | DNA voucher stored in buffer		0174127309	OQ738537 (COI)	Polynoidae sp. (NHM_834)	Polynoidae	Animalia	Annelida	Polychaeta	Phyllodocida	Polynoidae			family		Kinberg, 1856	Pacific	Clarion Clipperton Zone	UK Seabed Resources Ltd exploration area UK-1 Stratum B	UK1 Stratum B	4160	Deployment BC04; at Station U5; from R/V Thomas G. Thompson Cruise no. TN319	12'22.259	116'36.819	12.37098	-116.61365	WGS84	Helena Wiklund | Lenka Neal | Thomas Dahlgren | Adrian Glover | Madeleine Brasier | Regan Drennan | Eva Stewart	2021-04-20	identified by DNA and morphology		UK1_AB02_BC04	USNEL Box Core		2015-02-21	03:38	Abyssal plain	Collected from 0-2 cm layer of box core using a 300 micron sieve		en	NHMUK
Other material	727bf67b-07db-43d3-b427-9beecb5beb85	NHMUK ANEA 2023.556			NHM_1351B	Adrian Glover | Helena Wiklund | Thomas Dahlgren | Madeleine Brasier		1	specimen stored in 80% non-denatured ethanol aqueous solution | DNA voucher stored in buffer		0174126539	OQ746674 (16S)	Sabellariidae sp. (NHM_1167B)	Sabellariidae	Animalia	Annelida	Polychaeta		Sabellariidae			family		Johnston, 1865	Pacific	Clarion Clipperton Zone	Ocean Mineral Singapore exploration claim Stratum A	OMS Stratum A	4302	Deployment EB06; at Station S5; from R/V Thomas G. Thompson Cruise no. TN319	12'15.44	117'18.13	12.25733	-117.30217	WGS84	Helena Wiklund | Lenka Neal | Thomas Dahlgren | Adrian Glover | Madeleine Brasier | Regan Drennan | Eva Stewart	2021-04-20	identified by DNA and morphology		OMS1_AB02_EB06	Brenke Epibenthic Sledge		2015-03-01	04:02	Abyssal plain	Collected from epi net (on the epibenthic sledge)		en	NHMUK
Other material	e2d5d773-e7e8-4c30-8c87-183eb3ffa345	NHMUK ANEA 2023.555			NHM_1167B	Adrian Glover | Helena Wiklund | Thomas Dahlgren | Madeleine Brasier		1	specimen stored in 80% non-denatured ethanol aqueous solution | DNA voucher stored in buffer		0174126543	OQ746635 (16S) | OQ746878 (18S)	Sabellariidae sp. (NHM_1167B)	Sabellariidae	Animalia	Annelida	Polychaeta		Sabellariidae			family		Johnston, 1865	Pacific	Clarion Clipperton Zone	Ocean Mineral Singapore exploration claim Stratum A	OMS Stratum A	4100	Deployment EB05; at Station S2; from R/V Thomas G. Thompson Cruise no. TN319	12'06.93	117'09.87	12.1155	-117.1645	WGS84	Helena Wiklund | Lenka Neal | Thomas Dahlgren | Adrian Glover | Madeleine Brasier | Regan Drennan | Eva Stewart	2021-04-20	identified by DNA and morphology		OMS1_AB02_EB05	Brenke Epibenthic Sledge		2015-02-26	21:29	Abyssal plain	Collected from epi net (on the epibenthic sledge)		en	NHMUK
Other material	297df6fd-0631-45b9-ae2a-e733d4d8520f	NHMUK ANEA 2023.557			NHM_2523	Adrian Glover | Helena Wiklund | Thomas Dahlgren | Madeleine Brasier		1	specimen stored in 80% non-denatured ethanol aqueous solution | DNA voucher stored in buffer		0174126180	OQ746777 (16S)	Sabellariidae sp. (NHM_1167B)	Sabellariidae	Animalia	Annelida	Polychaeta		Sabellariidae			family		Johnston, 1865	Pacific	Clarion Clipperton Zone	UK Seabed Resources Ltd exploration area UK-1 Stratum B	UK1 Stratum B	4137	Deployment EB07; at Station U7; from R/V Thomas G. Thompson Cruise no. TN319	12'27.26	116'36.77	12.45433	-116.61283	WGS84	Helena Wiklund | Lenka Neal | Thomas Dahlgren | Adrian Glover | Madeleine Brasier | Regan Drennan | Eva Stewart	2021-04-20	identified by DNA and morphology		UK1_AB02_EB07	Brenke Epibenthic Sledge		2015-03-03	20:40	Abyssal plain	Collected from supra net (on the epibenthic sledge)		en	NHMUK
Other material	86895f8d-67bc-443e-9d56-14125d5bfbe5	NHMUK ANEA 2023.554			NHM_0957A	Adrian Glover | Helena Wiklund | Thomas Dahlgren | Madeleine Brasier		1	specimen stored in 80% non-denatured ethanol aqueous solution | DNA voucher stored in buffer		0174126617	OQ746597 (16S)	Sabellariidae sp. (NHM_1167B)	Sabellariidae	Animalia	Annelida	Polychaeta		Sabellariidae			family		Johnston, 1865	Pacific	Clarion Clipperton Zone	UK Seabed Resources Ltd exploration area UK-1 Stratum B	UK1 Stratum B	4198	Deployment EB03; at Station U4; from R/V Thomas G. Thompson Cruise no. TN319	12'34.28	116'36.63	12.57133	-116.6105	WGS84	Helena Wiklund | Lenka Neal | Thomas Dahlgren | Adrian Glover | Madeleine Brasier | Regan Drennan | Eva Stewart	2021-04-20	identified by DNA and morphology		UK1_AB02_EB03	Brenke Epibenthic Sledge		2015-02-23	05:39	Abyssal plain	Collected from epi net (on the epibenthic sledge)		en	NHMUK
Other material	e0bd35c1-0fdf-4280-8db7-32e24ecc1901	NHMUK ANEA 2023.558			NHM_1613	Adrian Glover | Helena Wiklund | Thomas Dahlgren | Madeleine Brasier		1	specimen stored in 80% non-denatured ethanol aqueous solution | DNA voucher stored in buffer		0174126808	OQ746894 (18S)	Sabellidae sp. (NHM_1613)	Sabellidae	Animalia	Annelida	Polychaeta	Sabellida	Sabellidae			family		Latreille, 1825	Pacific	Clarion Clipperton Zone	UK Seabed Resources Ltd exploration area UK-1 Stratum B	UK1 Stratum B	4258	Deployment BC20; at Station U13; from R/V Thomas G. Thompson Cruise no. TN319	12'35.813	116'29.614	12.59688	-116.49357	WGS84	Helena Wiklund | Lenka Neal | Thomas Dahlgren | Adrian Glover | Madeleine Brasier | Regan Drennan | Eva Stewart	2021-04-20	identified by DNA and morphology		UK1_AB02_BC20	USNEL Box Core		2015-03-09		Abyssal plain	Collected from nodule in box core sample		en	NHMUK
Other material	1bffcf64-edfe-46ce-baab-f7ace1e193ff	NHMUK ANEA 2023.559			NHM_1859A	Adrian Glover | Helena Wiklund | Thomas Dahlgren | Madeleine Brasier		1	specimen stored in 80% non-denatured ethanol aqueous solution | DNA voucher stored in buffer		0174126171	OQ746725 (16S)	Sabellidae sp. (NHM_1859A)	Sabellidae	Animalia	Annelida	Polychaeta	Sabellida	Sabellidae			family		Latreille, 1825	Pacific	Clarion Clipperton Zone	Ocean Mineral Singapore exploration claim Stratum A	OMS Stratum A	4095	Deployment BC23; at Station S10; from R/V Thomas G. Thompson Cruise no. TN319	12'03.278	117'15.103	12.05463	-117.25172	WGS84	Helena Wiklund | Lenka Neal | Thomas Dahlgren | Adrian Glover | Madeleine Brasier | Regan Drennan | Eva Stewart	2021-04-20	identified by DNA and morphology		OMS1_AB02_BC23	USNEL Box Core		2015-03-13	09:10	Abyssal plain	Collected from 0-2 cm layer of box core using a 300 micron sieve		en	NHMUK
Other material	811bc396-d1c1-431e-a30b-fd9c1b2be513	NHMUK ANEA 2023.560			NHM_1879	Adrian Glover | Helena Wiklund | Thomas Dahlgren | Madeleine Brasier		1	specimen stored in 80% non-denatured ethanol aqueous solution | DNA voucher stored in buffer		0174126211	OQ746728 (16S)	Sabellidae sp. (NHM_1879)	Sabellidae	Animalia	Annelida	Polychaeta	Sabellida	Sabellidae			family		Latreille, 1825	Pacific	Clarion Clipperton Zone	Ocean Mineral Singapore exploration claim Stratum A	OMS Stratum A	4094	Deployment EB11; at Station S10; from R/V Thomas G. Thompson Cruise no. TN319	12°02.49’	117°13.03’	12.0415	-117.21717	WGS84	Helena Wiklund | Lenka Neal | Thomas Dahlgren | Adrian Glover | Madeleine Brasier | Regan Drennan | Eva Stewart	2021-04-20	identified by DNA and morphology		OMS1_AB02_EB11	Brenke Epibenthic Sledge		2015-03-13		Abyssal plain	Collected from epi net (on the epibenthic sledge)		en	NHMUK
Other material	52413d49-c035-4264-904f-f1d204028d27				NHM_0189	Adrian Glover | Helena Wiklund | Thomas Dahlgren | Magdalena Georgieva		1	Tissue voucher stored in 80% non-denatured ethanol aqueous solution | DNA voucher stored in buffer		0109405350 | 0174127339	OQ746485 (16S) | OQ738506 (COI)	Sabellidae sp. (NHM_189)	Sabellidae	Animalia	Annelida	Polychaeta	Sabellida	Sabellidae			family		Latreille, 1825	Pacific	Clarion Clipperton Zone	UK Seabed Resources Ltd exploration area UK-1 Stratum A	UK1 Stratum A	4082	Deployment EB03; at Station D; from R/V Melville Cruise no. MV1313	13°56.089	116°33.011	13.93482	-116.55018	WGS84	Helena Wiklund | Lenka Neal | Thomas Dahlgren | Adrian Glover | Madeleine Brasier | Regan Drennan | Eva Stewart	2021-04-20	identified by DNA and morphology		UK1_AB01_EB03	Brenke Epibenthic Sledge		2013-10-13	12:40	Abyssal plain	Collected from epi net (on the epibenthic sledge)		en	NHMUK
Other material	d0c2e79d-7f93-4c21-bee3-afa1dcd9b731	NHMUK ANEA 2023.561			NHM_1991	Adrian Glover | Helena Wiklund | Thomas Dahlgren | Madeleine Brasier		1	specimen stored in 80% non-denatured ethanol aqueous solution | DNA voucher stored in buffer		0174123621	OQ746743 (16S)	Sabellidae sp. (NHM_1991)	Sabellidae	Animalia	Annelida	Polychaeta	Sabellida	Sabellidae			family		Latreille, 1825	Pacific	Clarion Clipperton Zone	Ocean Mineral Singapore exploration claim Stratum A	OMS Stratum A	4141	Deployment BC25; at Station S11; from R/V Thomas G. Thompson Cruise no. TN319	12'00.559	117'22.818	12.00932	-117.3803	WGS84	Helena Wiklund | Lenka Neal | Thomas Dahlgren | Adrian Glover | Madeleine Brasier | Regan Drennan | Eva Stewart	2021-04-20	identified by DNA and morphology		OMS1_AB02_BC25	USNEL Box Core		2015-03-15	13:10	Abyssal plain	Collected from 0-2 cm layer of box core using a 300 micron sieve		en	NHMUK
Other material	172d83cf-e6c4-48db-8767-513908329fa5	NHMUK ANEA 2023.562			NHM_0351	Adrian Glover | Helena Wiklund | Thomas Dahlgren | Magdalena Georgieva		1	specimen stored in 80% non-denatured ethanol aqueous solution | DNA voucher stored in buffer		0174127351	OQ746503 (16S)	Sabellidae sp. (NHM_351)	Sabellidae	Animalia	Annelida	Polychaeta	Sabellida	Sabellidae			family		Latreille, 1825	Pacific	Clarion Clipperton Zone	UK Seabed Resources Ltd exploration area UK-1 Stratum A	UK1 Stratum A	4150	Deployment BC11; at Station H; from R/V Melville Cruise no. MV1313	13°53.300	116°41.399	13.88833	-116.68998	WGS84	Helena Wiklund | Lenka Neal | Thomas Dahlgren | Adrian Glover | Madeleine Brasier | Regan Drennan | Eva Stewart	2021-04-20	identified by DNA and morphology		UK1_AB01_BC11	USNEL Box Core		2013-10-19	02:25	Abyssal plain	Collected from 0-2 cm layer of box core using a 300 micron sieve		en	NHMUK
Other material	6c38a830-468a-480e-92f3-4c23a7d4ac72				NHM_0370	Adrian Glover | Helena Wiklund | Thomas Dahlgren | Magdalena Georgieva		1	Tissue voucher stored in 80% non-denatured ethanol aqueous solution | DNA voucher stored in buffer		0109405375 | 0174127312	OQ746507 (16S) | OQ746824 (18S)	Sabellidae sp. (NHM_370)	Sabellidae	Animalia	Annelida	Polychaeta	Sabellida	Sabellidae			family		Latreille, 1825	Pacific	Clarion Clipperton Zone	UK Seabed Resources Ltd exploration area UK-1 Stratum A	UK1 Stratum A	4182	Deployment EB05; at Station H-J; from R/V Melville Cruise no. MV1313	13°55.984	116°42.977	13.93307	-116.72378	WGS84	Helena Wiklund | Lenka Neal | Thomas Dahlgren | Adrian Glover | Madeleine Brasier | Regan Drennan | Eva Stewart	2021-04-20	identified by DNA and morphology		UK1_AB01_EB05	Brenke Epibenthic Sledge		2013-10-19	12:16	Abyssal plain	Collected from epi net (on the epibenthic sledge)		en	NHMUK
Other material	c0e2af1f-8377-4c66-b547-58feb177e352				NHM_0472	Adrian Glover | Helena Wiklund | Thomas Dahlgren | Magdalena Georgieva		1	Tissue voucher stored in 80% non-denatured ethanol aqueous solution | DNA voucher stored in buffer		0109405424 | 0174127304	OQ746840 (18S)	Sabellidae sp. (NHM_472)	Sabellidae	Animalia	Annelida	Polychaeta	Sabellida	Sabellidae			family		Latreille, 1825	Pacific	Clarion Clipperton Zone	UK Seabed Resources Ltd exploration area UK-1 Stratum A	UK1 Stratum A	4160	Deployment BC14; at Station L; from R/V Melville Cruise no. MV1313	13°43.597	116°40.200	13.72662	-116.67	WGS84	Helena Wiklund | Lenka Neal | Thomas Dahlgren | Adrian Glover | Madeleine Brasier | Regan Drennan | Eva Stewart	2021-04-20	identified by DNA and morphology		UK1_AB01_BC14	USNEL Box Core		2013-10-22	07:25	Abyssal plain	Collected from 0-2 cm layer of box core using a 300 micron sieve		en	NHMUK
Other material	df64c26d-0a62-492b-afa4-aa3c3a2c42f6	NHMUK ANEA 2023.563			NHM_0535	Adrian Glover | Helena Wiklund | Thomas Dahlgren | Madeleine Brasier		1	specimen stored in 80% non-denatured ethanol aqueous solution | DNA voucher stored in buffer		0174126801	OQ746526 (16S) | OQ746843 (18S) | OQ738525 (COI)	Sabellidae sp. (NHM_535)	Sabellidae	Animalia	Annelida	Polychaeta	Sabellida	Sabellidae			family		Latreille, 1825	Pacific	Clarion Clipperton Zone	UK Seabed Resources Ltd exploration area UK-1 Stratum B	UK1 Stratum B	4158	Deployment BC02; at Station U2; from R/V Thomas G. Thompson Cruise no. TN319	12'22.020	116'31.017	12.367	-116.51695	WGS84	Helena Wiklund | Lenka Neal | Thomas Dahlgren | Adrian Glover | Madeleine Brasier | Regan Drennan | Eva Stewart	2021-04-20	identified by DNA and morphology		UK1_AB02_BC02	USNEL Box Core		2015-02-17	12:12	Abyssal plain	Collected from 0-2 cm layer of box core using a 300 micron sieve		en	NHMUK
Other material	dc726dbe-414e-45f9-8f9e-b8c64f223652	NHMUK ANEA 2023.564			NHM_0647	Adrian Glover | Helena Wiklund | Thomas Dahlgren | Madeleine Brasier		1	specimen stored in 80% non-denatured ethanol aqueous solution | DNA voucher stored in buffer		0174126577	OQ746537 (16S) | OQ746849 (18S)	Sabellidae sp. (NHM_647)	Sabellidae	Animalia	Annelida	Polychaeta	Sabellida	Sabellidae			family		Latreille, 1825	Pacific	Clarion Clipperton Zone	UK Seabed Resources Ltd exploration area UK-1 Stratum B	UK1 Stratum B	4202	Deployment EB01; at Station U2; from R/V Thomas G. Thompson Cruise no. TN319	12'23.17456	116'32.92021	12.38624	-116.54867	WGS84	Helena Wiklund | Lenka Neal | Thomas Dahlgren | Adrian Glover | Madeleine Brasier | Regan Drennan | Eva Stewart	2021-04-20	identified by DNA and morphology		UK1_AB02_EB01	Brenke Epibenthic Sledge		2015-02-17	05:15	Abyssal plain	Collected from epi net (on the epibenthic sledge)		en	NHMUK
Other material	f48071c6-b130-47d0-9627-03c7b21a7be9				NHM_1739	Adrian Glover | Helena Wiklund | Thomas Dahlgren | Madeleine Brasier		1	DNA voucher stored in buffer		0174126775	OQ746709 (16S) | OQ746899 (18S)	Sabellidae sp. (NHM_915D)	Sabellidae	Animalia	Annelida	Polychaeta	Sabellida	Sabellidae			family		Latreille, 1825	Pacific	Clarion Clipperton Zone	Ocean Mineral Singapore exploration claim Stratum A	OMS Stratum A	4045	Deployment EB10; at Station S7; from R/V Thomas G. Thompson Cruise no. TN319	12'10.43	117'11.57	12.17383	-117.19283	WGS84	Helena Wiklund | Lenka Neal | Thomas Dahlgren | Adrian Glover | Madeleine Brasier | Regan Drennan | Eva Stewart	2021-04-20	identified by DNA and morphology		OMS1_AB02_EB10	Brenke Epibenthic Sledge		2015-03-11	22:49	Abyssal plain	Collected from epi net (on the epibenthic sledge)		en	NHMUK
Other material	869d6895-331a-4334-bf08-8803da705389				NHM_0915D	Adrian Glover | Helena Wiklund | Thomas Dahlgren | Madeleine Brasier		1	Tissue voucher stored in 80% non-denatured ethanol aqueous solution | DNA voucher stored in buffer		0109405401 | 0174126580	OQ746579 (16S)	Sabellidae sp. (NHM_915D)	Sabellidae	Animalia	Annelida	Polychaeta	Sabellida	Sabellidae			family		Latreille, 1825	Pacific	Clarion Clipperton Zone	UK Seabed Resources Ltd exploration area UK-1 Stratum B	UK1 Stratum B	4198	Deployment EB03; at Station U4; from R/V Thomas G. Thompson Cruise no. TN319	12'34.28	116'36.63	12.57133	-116.6105	WGS84	Helena Wiklund | Lenka Neal | Thomas Dahlgren | Adrian Glover | Madeleine Brasier | Regan Drennan | Eva Stewart	2021-04-20	identified by DNA and morphology		UK1_AB02_EB03	Brenke Epibenthic Sledge		2015-02-23	05:39	Abyssal plain	Collected from epi net (on the epibenthic sledge)		en	NHMUK
Other material	d3c087fe-19e8-48d1-a4a3-8e577cee32ba	NHMUK ANEA 2023.569			NHM_1093	Adrian Glover | Helena Wiklund | Thomas Dahlgren | Madeleine Brasier		1	specimen stored in 80% non-denatured ethanol aqueous solution | DNA voucher stored in buffer		0174126787	OQ746615 (16S) | OQ746875 (18S)	Sigalionidae sp. (NHM_1093)	Sigalionidae	Animalia	Annelida	Polychaeta	Phyllodocida	Sigalionidae			family		Kinberg, 1856	Pacific	Clarion Clipperton Zone	Ocean Mineral Singapore exploration claim Stratum A	OMS Stratum A	4100	Deployment EB05; at Station S2; from R/V Thomas G. Thompson Cruise no. TN319	12'06.93	117'09.87	12.1155	-117.1645	WGS84	Helena Wiklund | Lenka Neal | Thomas Dahlgren | Adrian Glover | Madeleine Brasier | Regan Drennan | Eva Stewart	2021-04-20	identified by DNA and morphology		OMS1_AB02_EB05	Brenke Epibenthic Sledge		2015-02-26	21:29	Abyssal plain	Collected from epi net (on the epibenthic sledge)		en	NHMUK
Other material	5935d713-35e3-41b7-a37f-648ae6d6a1c6	NHMUK ANEA 2023.575			NHM_1316	Adrian Glover | Helena Wiklund | Thomas Dahlgren | Madeleine Brasier		1	specimen stored in 80% non-denatured ethanol aqueous solution | DNA voucher stored in buffer		0174126586	OQ746658 (16S) | OQ738577 (COI)	Sigalionidae sp. (NHM_342)	Sigalionidae	Animalia	Annelida	Polychaeta	Phyllodocida	Sigalionidae			family		Kinberg, 1856	Pacific	Clarion Clipperton Zone	Ocean Mineral Singapore exploration claim Stratum A	OMS Stratum A	4302	Deployment EB06; at Station S5; from R/V Thomas G. Thompson Cruise no. TN319	12'15.44	117'18.13	12.25733	-117.30217	WGS84	Helena Wiklund | Lenka Neal | Thomas Dahlgren | Adrian Glover | Madeleine Brasier | Regan Drennan | Eva Stewart	2021-04-20	identified by DNA and morphology		OMS1_AB02_EB06	Brenke Epibenthic Sledge		2015-03-01	04:02	Abyssal plain	Collected from epi net (on the epibenthic sledge)		en	NHMUK
Other material	49e77d3d-e527-44d3-b324-6b96fd3c1835	NHMUK ANEA 2023.578			NHM_1947H	Adrian Glover | Helena Wiklund | Thomas Dahlgren | Madeleine Brasier		1	specimen stored in 80% non-denatured ethanol aqueous solution | DNA voucher stored in buffer		0174126186	OQ746737 (16S)	Sigalionidae sp. (NHM_342)	Sigalionidae	Animalia	Annelida	Polychaeta	Phyllodocida	Sigalionidae			family		Kinberg, 1856	Pacific	Clarion Clipperton Zone	Ocean Mineral Singapore exploration claim Stratum A	OMS Stratum A	4094	Deployment EB11; at Station S10; from R/V Thomas G. Thompson Cruise no. TN319	12°02.49’	117°13.03’	12.0415	-117.21717	WGS84	Helena Wiklund | Lenka Neal | Thomas Dahlgren | Adrian Glover | Madeleine Brasier | Regan Drennan | Eva Stewart	2021-04-20	identified by DNA and morphology		OMS1_AB02_EB11	Brenke Epibenthic Sledge		2015-03-13		Abyssal plain	Collected from epi net (on the epibenthic sledge)		en	NHMUK
Other material	1c557692-24f5-4c81-a7d2-0ac5eab43066	NHMUK ANEA 2023.574			NHM_1164D	Adrian Glover | Helena Wiklund | Thomas Dahlgren | Madeleine Brasier		1	specimen stored in 80% non-denatured ethanol aqueous solution | DNA voucher stored in buffer		0174126584	OQ746633 (16S) | OQ738565 (COI)	Sigalionidae sp. (NHM_342)	Sigalionidae	Animalia	Annelida	Polychaeta	Phyllodocida	Sigalionidae			family		Kinberg, 1856	Pacific	Clarion Clipperton Zone	Ocean Mineral Singapore exploration claim Stratum A	OMS Stratum A	4100	Deployment EB05; at Station S2; from R/V Thomas G. Thompson Cruise no. TN319	12'06.93	117'09.87	12.1155	-117.1645	WGS84	Helena Wiklund | Lenka Neal | Thomas Dahlgren | Adrian Glover | Madeleine Brasier | Regan Drennan | Eva Stewart	2021-04-20	identified by DNA and morphology		OMS1_AB02_EB05	Brenke Epibenthic Sledge		2015-02-26	21:29	Abyssal plain	Collected from epi net (on the epibenthic sledge)		en	NHMUK
Other material	2dd44b37-16bd-4d02-9d60-fe80ffa2159b	NHMUK ANEA 2023.576			NHM_1478	Adrian Glover | Helena Wiklund | Thomas Dahlgren | Madeleine Brasier		1	specimen stored in 80% non-denatured ethanol aqueous solution | DNA voucher stored in buffer		0174126756	OQ746683 (16S) | OQ738586 (COI)	Sigalionidae sp. (NHM_342)	Sigalionidae	Animalia	Annelida	Polychaeta	Phyllodocida	Sigalionidae			family		Kinberg, 1856	Pacific	Clarion Clipperton Zone	UK Seabed Resources Ltd exploration area UK-1 Stratum B	UK1 Stratum B	4137	Deployment EB07; at Station U7; from R/V Thomas G. Thompson Cruise no. TN319	12'27.26	116'36.77	12.45433	-116.61283	WGS84	Helena Wiklund | Lenka Neal | Thomas Dahlgren | Adrian Glover | Madeleine Brasier | Regan Drennan | Eva Stewart	2021-04-20	identified by DNA and morphology		UK1_AB02_EB07	Brenke Epibenthic Sledge		2015-03-03	20:40	Abyssal plain	Collected from epi net (on the epibenthic sledge)		en	NHMUK
Other material	13bbcbd0-df5f-4b49-956b-41323f724704	NHMUK ANEA 2023.577			NHM_1479	Adrian Glover | Helena Wiklund | Thomas Dahlgren | Madeleine Brasier		1	specimen stored in 80% non-denatured ethanol aqueous solution | DNA voucher stored in buffer		0174126191	OQ746684 (16S) | OQ738587 (COI)	Sigalionidae sp. (NHM_342)	Sigalionidae	Animalia	Annelida	Polychaeta	Phyllodocida	Sigalionidae			family		Kinberg, 1856	Pacific	Clarion Clipperton Zone	UK Seabed Resources Ltd exploration area UK-1 Stratum B	UK1 Stratum B	4137	Deployment EB07; at Station U7; from R/V Thomas G. Thompson Cruise no. TN319	12'27.26	116'36.77	12.45433	-116.61283	WGS84	Helena Wiklund | Lenka Neal | Thomas Dahlgren | Adrian Glover | Madeleine Brasier | Regan Drennan | Eva Stewart	2021-04-20	identified by DNA and morphology		UK1_AB02_EB07	Brenke Epibenthic Sledge		2015-03-03	20:40	Abyssal plain	Collected from epi net (on the epibenthic sledge)		en	NHMUK
Other material	3e8a1a12-de39-4a10-a8b3-dd58459093aa	NHMUK ANEA 2023.573			NHM_0917F	Adrian Glover | Helena Wiklund | Thomas Dahlgren | Madeleine Brasier		1	specimen stored in 80% non-denatured ethanol aqueous solution | DNA voucher stored in buffer		0174126570	OQ746588 (16S) | OQ738546 (COI)	Sigalionidae sp. (NHM_342)	Sigalionidae	Animalia	Annelida	Polychaeta	Phyllodocida	Sigalionidae			family		Kinberg, 1856	Pacific	Clarion Clipperton Zone	UK Seabed Resources Ltd exploration area UK-1 Stratum B	UK1 Stratum B	4198	Deployment EB03; at Station U4; from R/V Thomas G. Thompson Cruise no. TN319	12'34.28	116'36.63	12.57133	-116.6105	WGS84	Helena Wiklund | Lenka Neal | Thomas Dahlgren | Adrian Glover | Madeleine Brasier | Regan Drennan | Eva Stewart	2021-04-20	identified by DNA and morphology		UK1_AB02_EB03	Brenke Epibenthic Sledge		2015-02-23	05:39	Abyssal plain	Collected from epi net (on the epibenthic sledge)		en	NHMUK
Other material	1721a98c-6550-4703-b3b1-d8258559b123	NHMUK ANEA 2023.572			NHM_0695	Adrian Glover | Helena Wiklund | Thomas Dahlgren | Madeleine Brasier		1	specimen stored in 80% non-denatured ethanol aqueous solution | DNA voucher stored in buffer		0174127382	OQ746541 (16S) | OQ738532 (COI)	Sigalionidae sp. (NHM_342)	Sigalionidae	Animalia	Annelida	Polychaeta	Phyllodocida	Sigalionidae			family		Kinberg, 1856	Pacific	Clarion Clipperton Zone	UK Seabed Resources Ltd exploration area UK-1 Stratum B	UK1 Stratum B	4425	Deployment EB02; at Station U5; from R/V Thomas G. Thompson Cruise no. TN319	12'32.23	116'36.25	12.53717	-116.60417	WGS84	Helena Wiklund | Lenka Neal | Thomas Dahlgren | Adrian Glover | Madeleine Brasier | Regan Drennan | Eva Stewart	2021-04-20	identified by DNA and morphology		UK1_AB02_EB02	Brenke Epibenthic Sledge		2015-02-20	06:24	Abyssal plain	Collected from epi net (on the epibenthic sledge)		en	NHMUK
Other material	28864d17-9efc-4abb-80e2-b4d350bed12f	NHMUK ANEA 2023.571			NHM_0605	Adrian Glover | Helena Wiklund | Thomas Dahlgren | Madeleine Brasier		1	specimen stored in 80% non-denatured ethanol aqueous solution | DNA voucher stored in buffer		0174126622	OQ746535 (16S) | OQ738529 (COI)	Sigalionidae sp. (NHM_342)	Sigalionidae	Animalia	Annelida	Polychaeta	Phyllodocida	Sigalionidae			family		Kinberg, 1856	Pacific	Clarion Clipperton Zone	UK Seabed Resources Ltd exploration area UK-1 Stratum B	UK1 Stratum B	4202	Deployment EB01; at Station U2; from R/V Thomas G. Thompson Cruise no. TN319	12'23.17456	116'32.92021	12.38624	-116.54867	WGS84	Helena Wiklund | Lenka Neal | Thomas Dahlgren | Adrian Glover | Madeleine Brasier | Regan Drennan | Eva Stewart	2021-04-20	identified by DNA and morphology		UK1_AB02_EB01	Brenke Epibenthic Sledge		2015-02-17	05:15	Abyssal plain	Collected from epi net (on the epibenthic sledge)		en	NHMUK
Other material	5450a379-7e14-4884-a6bd-a6062defb3e3	NHMUK ANEA 2023.570			NHM_0342	Adrian Glover | Helena Wiklund | Thomas Dahlgren | Magdalena Georgieva		1	specimen stored in 80% non-denatured ethanol aqueous solution | DNA voucher stored in buffer		0174127316	OQ746500 (16S) | OQ746818 (18S) | OQ738514 (COI)	Sigalionidae sp. (NHM_342)	Sigalionidae	Animalia	Annelida	Polychaeta	Phyllodocida	Sigalionidae			family		Kinberg, 1856	Pacific	Clarion Clipperton Zone	UK Seabed Resources Ltd exploration area UK-1 Stratum A	UK1 Stratum A	4128	Deployment EB04; at Station G-I; from R/V Melville Cruise no. MV1313	13°45.21N	116°29.12W	13.75583	-116.48667	WGS84	Helena Wiklund | Lenka Neal | Thomas Dahlgren | Adrian Glover | Madeleine Brasier | Regan Drennan | Eva Stewart	2021-04-20	identified by DNA and morphology		UK1_AB01_EB04	Brenke Epibenthic Sledge		2013-10-17	01:50	Abyssal plain	Collected from epi net (on the epibenthic sledge)		en	NHMUK
Other material	f2f9156e-4890-4d76-bc77-079d4bbf93c0	NHMUK ANEA 2023.580			NHM_1386	Adrian Glover | Helena Wiklund | Thomas Dahlgren | Madeleine Brasier		1	specimen stored in 80% non-denatured ethanol aqueous solution | DNA voucher stored in buffer		0174127357	OQ738582 (COI)	Sigalionidae sp. (NHM_881)	Sigalionidae	Animalia	Annelida	Polychaeta	Phyllodocida	Sigalionidae			family		Kinberg, 1856	Pacific	Clarion Clipperton Zone	Ocean Mineral Singapore exploration claim Stratum A	OMS Stratum A	4044	Deployment BC12; at Station S6; from R/V Thomas G. Thompson Cruise no. TN319	12'08.695	117'19.526	12.14492	-117.32543	WGS84	Helena Wiklund | Lenka Neal | Thomas Dahlgren | Adrian Glover | Madeleine Brasier | Regan Drennan | Eva Stewart	2021-04-20	identified by DNA and morphology		OMS1_AB02_BC12	USNEL Box Core		2015-03-02	02:20	Abyssal plain	Collected from 0-2 cm layer of box core using a 300 micron sieve		en	NHMUK
Other material	726f03b8-b5da-47a8-bd20-6341bee5b889	NHMUK ANEA 2023.579			NHM_0881	Adrian Glover | Helena Wiklund | Thomas Dahlgren | Madeleine Brasier		1	specimen stored in 80% non-denatured ethanol aqueous solution | DNA voucher stored in buffer		0174127378	OQ746863 (18S) | OQ738541 (COI)	Sigalionidae sp. (NHM_881)	Sigalionidae	Animalia	Annelida	Polychaeta	Phyllodocida	Sigalionidae			family		Kinberg, 1856	Pacific	Clarion Clipperton Zone	UK Seabed Resources Ltd exploration area UK-1 Stratum B	UK1 Stratum B	4198	Deployment EB03; at Station U4; from R/V Thomas G. Thompson Cruise no. TN319	12'34.28	116'36.63	12.57133	-116.6105	WGS84	Helena Wiklund | Lenka Neal | Thomas Dahlgren | Adrian Glover | Madeleine Brasier | Regan Drennan | Eva Stewart	2021-04-20	identified by DNA and morphology		UK1_AB02_EB03	Brenke Epibenthic Sledge		2015-02-23	05:39	Abyssal plain	Collected from epi net (on the epibenthic sledge)		en	NHMUK
Other material	a33491c4-fa37-4aab-9cfe-479b01670e03	NHMUK ANEA 2023.590			NHM_1265	Adrian Glover | Helena Wiklund | Thomas Dahlgren | Madeleine Brasier		1	specimen stored in 80% non-denatured ethanol aqueous solution | DNA voucher stored in buffer		0174126797	OQ746647 (16S)	Sipuncula sp. (NHM_126)	Sipuncula	Animalia	Annelida		Sipuncula				family		Stephen, 1965	Pacific	Clarion Clipperton Zone	Ocean Mineral Singapore exploration claim Stratum A	OMS Stratum A	4302	Deployment EB06; at Station S5; from R/V Thomas G. Thompson Cruise no. TN319	12'15.44	117'18.13	12.25733	-117.30217	WGS84	Helena Wiklund | Lenka Neal | Thomas Dahlgren | Adrian Glover | Madeleine Brasier | Regan Drennan | Eva Stewart	2021-04-20	identified by DNA and morphology		OMS1_AB02_EB06	Brenke Epibenthic Sledge		2015-03-01	04:02	Abyssal plain	Collected from epi net (on the epibenthic sledge)		en	NHMUK
Other material	a12d6dae-d5b3-45e9-91dd-e65e982bb9d4	NHMUK ANEA 2023.592			NHM_2189	Adrian Glover | Helena Wiklund | Thomas Dahlgren | Madeleine Brasier		1	specimen stored in 80% non-denatured ethanol aqueous solution | DNA voucher stored in buffer		0174126736	OQ746761 (16S)	Sipuncula sp. (NHM_126)	Sipuncula	Animalia	Annelida		Sipuncula				family		Stephen, 1965	Pacific	Clarion Clipperton Zone	Ocean Mineral Singapore exploration claim Stratum A	OMS Stratum A	4122	Deployment EB04; at Station S1; from R/V Thomas G. Thompson Cruise no. TN319	12'08.02	117'17.52	12.13367	-117.292	WGS84	Helena Wiklund | Lenka Neal | Thomas Dahlgren | Adrian Glover | Madeleine Brasier | Regan Drennan | Eva Stewart	2021-04-20	identified by DNA and morphology		OMS1_AB02_EB04	Brenke Epibenthic Sledge		2015-02-24	19:10	Abyssal plain	Collected from supra net (on the epibenthic sledge)		en	NHMUK
Other material	cd6c39e6-c740-45e3-92d4-7e3943f23058	NHMUK ANEA 2023.589			NHM_1128	Adrian Glover | Helena Wiklund | Thomas Dahlgren | Madeleine Brasier		1	specimen stored in 80% non-denatured ethanol aqueous solution | DNA voucher stored in buffer		0174126789	OQ746619 (16S)	Sipuncula sp. (NHM_126)	Sipuncula	Animalia	Annelida		Sipuncula				family		Stephen, 1965	Pacific	Clarion Clipperton Zone	Ocean Mineral Singapore exploration claim Stratum A	OMS Stratum A	4100	Deployment EB05; at Station S2; from R/V Thomas G. Thompson Cruise no. TN319	12'06.93	117'09.87	12.1155	-117.1645	WGS84	Helena Wiklund | Lenka Neal | Thomas Dahlgren | Adrian Glover | Madeleine Brasier | Regan Drennan | Eva Stewart	2021-04-20	identified by DNA and morphology		OMS1_AB02_EB05	Brenke Epibenthic Sledge		2015-02-26	21:29	Abyssal plain	Collected from epi net (on the epibenthic sledge)		en	NHMUK
Other material	ef4b363d-e2d2-4cba-8508-ea2a9ca9bda2	NHMUK ANEA 2023.587			NHM_0126	Adrian Glover | Helena Wiklund | Thomas Dahlgren | Magdalena Georgieva		1	specimen stored in 80% non-denatured ethanol aqueous solution | DNA voucher stored in buffer		0174127349	OQ746478 (16S) | OQ746799 (18S)	Sipuncula sp. (NHM_126)	Sipuncula	Animalia	Annelida		Sipuncula				family		Stephen, 1965	Pacific	Clarion Clipperton Zone	UK Seabed Resources Ltd exploration area UK-1 Stratum A	UK1 Stratum A	4080	Deployment EB02; at Station C; from R/V Melville Cruise no. MV1313	13°45.500	116°41.911	13.75833	-116.69852	WGS84	Helena Wiklund | Lenka Neal | Thomas Dahlgren | Adrian Glover | Madeleine Brasier | Regan Drennan | Eva Stewart	2021-04-20	identified by DNA and morphology		UK1_AB01_EB02	Brenke Epibenthic Sledge		2013-10-11	10:32	Abyssal plain	Collected from epi net (on the epibenthic sledge)		en	NHMUK
Other material	3d120d15-217e-4a07-b0e1-e2c1612ca517	NHMUK ANEA 2023.591			NHM_1450	Adrian Glover | Helena Wiklund | Thomas Dahlgren | Madeleine Brasier		1	specimen stored in 80% non-denatured ethanol aqueous solution | DNA voucher stored in buffer		0174126799	OQ746680 (16S)	Sipuncula sp. (NHM_126)	Sipuncula	Animalia	Annelida		Sipuncula				family		Stephen, 1965	Pacific	Clarion Clipperton Zone	UK Seabed Resources Ltd exploration area UK-1 Stratum B	UK1 Stratum B	4137	Deployment EB07; at Station U7; from R/V Thomas G. Thompson Cruise no. TN319	12'27.26	116'36.77	12.45433	-116.61283	WGS84	Helena Wiklund | Lenka Neal | Thomas Dahlgren | Adrian Glover | Madeleine Brasier | Regan Drennan | Eva Stewart	2021-04-20	identified by DNA and morphology		UK1_AB02_EB07	Brenke Epibenthic Sledge		2015-03-03	20:40	Abyssal plain	Collected from epi net (on the epibenthic sledge)		en	NHMUK
Other material	62f1a19c-dd05-450b-accb-3e21f6c5ea9b	NHMUK ANEA 2023.588			NHM_0745	Adrian Glover | Helena Wiklund | Thomas Dahlgren | Madeleine Brasier		1	specimen stored in 80% non-denatured ethanol aqueous solution | DNA voucher stored in buffer		0174126811	OQ746547 (16S)	Sipuncula sp. (NHM_126)	Sipuncula	Animalia	Annelida		Sipuncula				family		Stephen, 1965	Pacific	Clarion Clipperton Zone	UK Seabed Resources Ltd exploration area UK-1 Stratum B	UK1 Stratum B	4425	Deployment EB02; at Station U5; from R/V Thomas G. Thompson Cruise no. TN319	12'32.23	116'36.25	12.53717	-116.60417	WGS84	Helena Wiklund | Lenka Neal | Thomas Dahlgren | Adrian Glover | Madeleine Brasier | Regan Drennan | Eva Stewart	2021-04-20	identified by DNA and morphology		UK1_AB02_EB02	Brenke Epibenthic Sledge		2015-02-20	06:24	Abyssal plain	Collected from epi net (on the epibenthic sledge)		en	NHMUK
Other material	4dee1792-1015-4875-abb1-4a89531ab858	NHMUK ANEA 2023.593			NHM_1298	Adrian Glover | Helena Wiklund | Thomas Dahlgren | Madeleine Brasier		1	specimen stored in 80% non-denatured ethanol aqueous solution | DNA voucher stored in buffer		0174126786	OQ746652 (16S) | OQ746886 (18S) | OQ738576 (COI)	Sipuncula sp. (NHM_1298)	Sipuncula	Animalia	Annelida		Sipuncula				family		Stephen, 1965	Pacific	Clarion Clipperton Zone	Ocean Mineral Singapore exploration claim Stratum A	OMS Stratum A	4302	Deployment EB06; at Station S5; from R/V Thomas G. Thompson Cruise no. TN319	12'15.44	117'18.13	12.25733	-117.30217	WGS84	Helena Wiklund | Lenka Neal | Thomas Dahlgren | Adrian Glover | Madeleine Brasier | Regan Drennan | Eva Stewart	2021-04-20	identified by DNA and morphology		OMS1_AB02_EB06	Brenke Epibenthic Sledge		2015-03-01	04:02	Abyssal plain	Collected from epi net (on the epibenthic sledge)		en	NHMUK
Other material	6c39f039-9f8c-4ee8-996c-22361f3caf50	NHMUK ANEA 2023.594			NHM_2501	Adrian Glover | Helena Wiklund | Thomas Dahlgren | Madeleine Brasier		1	specimen stored in 80% non-denatured ethanol aqueous solution | DNA voucher stored in buffer		0174126287	OQ738614 (COI)	Sipuncula sp. (NHM_1298)	Sipuncula	Animalia	Annelida		Sipuncula				family		Stephen, 1965	Pacific	Clarion Clipperton Zone	UK Seabed Resources Ltd exploration area UK-1 Stratum B	UK1 Stratum B	4202	Deployment EB01; at Station U2; from R/V Thomas G. Thompson Cruise no. TN319	12'23.17456	116'32.92021	12.38624	-116.54867	WGS84	Helena Wiklund | Lenka Neal | Thomas Dahlgren | Adrian Glover | Madeleine Brasier | Regan Drennan | Eva Stewart	2021-04-20	identified by DNA and morphology		UK1_AB02_EB01	Brenke Epibenthic Sledge		2015-02-17	05:15	Abyssal plain	Collected from supra net (on the epibenthic sledge)		en	NHMUK
Other material	12068aee-0ec0-4363-bec0-4bb81d2f2a72	NHMUK ANEA 2023.595			NHM_0148	Adrian Glover | Helena Wiklund | Thomas Dahlgren | Magdalena Georgieva		1	specimen stored in 80% non-denatured ethanol aqueous solution | DNA voucher stored in buffer		0174127363	OQ746801 (18S)	Sipuncula sp. (NHM_148)	Sipuncula	Animalia	Annelida		Sipuncula				family		Stephen, 1965	Pacific	Clarion Clipperton Zone	UK Seabed Resources Ltd exploration area UK-1 Stratum A	UK1 Stratum A	4080	Deployment EB02; at Station C; from R/V Melville Cruise no. MV1313	13°45.500	116°41.911	13.75833	-116.69852	WGS84	Helena Wiklund | Lenka Neal | Thomas Dahlgren | Adrian Glover | Madeleine Brasier | Regan Drennan | Eva Stewart	2021-04-20	identified by DNA and morphology		UK1_AB01_EB02	Brenke Epibenthic Sledge		2013-10-11	10:32	Abyssal plain	Collected from epi net (on the epibenthic sledge)		en	NHMUK
Other material	1ebeb3e2-dc94-4acf-b0e7-3c7af524f0aa	NHMUK ANEA 2023.605			NHM_2191	Adrian Glover | Helena Wiklund | Thomas Dahlgren | Madeleine Brasier		1	specimen stored in 80% non-denatured ethanol aqueous solution | DNA voucher stored in buffer		0174126800	OQ746762 (16S)	Sipuncula sp. (NHM_715)	Sipuncula	Animalia	Annelida		Sipuncula				family		Stephen, 1965	Pacific	Clarion Clipperton Zone	Ocean Mineral Singapore exploration claim Stratum A	OMS Stratum A	4302	Deployment EB06; at Station S5; from R/V Thomas G. Thompson Cruise no. TN319	12'15.44	117'18.13	12.25733	-117.30217	WGS84	Helena Wiklund | Lenka Neal | Thomas Dahlgren | Adrian Glover | Madeleine Brasier | Regan Drennan | Eva Stewart	2021-04-20	identified by DNA and morphology		OMS1_AB02_EB06	Brenke Epibenthic Sledge		2015-03-01	04:02	Abyssal plain	Collected from supra net (on the epibenthic sledge)		en	NHMUK
Other material	1da80ba0-83ae-488a-a95d-b72f180946df	NHMUK ANEA 2023.603			NHM_1126	Adrian Glover | Helena Wiklund | Thomas Dahlgren | Madeleine Brasier		1	specimen stored in 80% non-denatured ethanol aqueous solution | DNA voucher stored in buffer		0174126739	OQ746618 (16S) | OQ738557 (COI)	Sipuncula sp. (NHM_715)	Sipuncula	Animalia	Annelida		Sipuncula				family		Stephen, 1965	Pacific	Clarion Clipperton Zone	Ocean Mineral Singapore exploration claim Stratum A	OMS Stratum A	4100	Deployment EB05; at Station S2; from R/V Thomas G. Thompson Cruise no. TN319	12'06.93	117'09.87	12.1155	-117.1645	WGS84	Helena Wiklund | Lenka Neal | Thomas Dahlgren | Adrian Glover | Madeleine Brasier | Regan Drennan | Eva Stewart	2021-04-20	identified by DNA and morphology		OMS1_AB02_EB05	Brenke Epibenthic Sledge		2015-02-26	21:29	Abyssal plain	Collected from epi net (on the epibenthic sledge)		en	NHMUK
Other material	66bedaf4-8ea7-456d-9536-fd8a2c024ef1	NHMUK ANEA 2023.604			NHM_1130	Adrian Glover | Helena Wiklund | Thomas Dahlgren | Madeleine Brasier		1	specimen stored in 80% non-denatured ethanol aqueous solution | DNA voucher stored in buffer		0174126724	OQ746620 (16S) | OQ738558 (COI)	Sipuncula sp. (NHM_715)	Sipuncula	Animalia	Annelida		Sipuncula				family		Stephen, 1965	Pacific	Clarion Clipperton Zone	Ocean Mineral Singapore exploration claim Stratum A	OMS Stratum A	4100	Deployment EB05; at Station S2; from R/V Thomas G. Thompson Cruise no. TN319	12'06.93	117'09.87	12.1155	-117.1645	WGS84	Helena Wiklund | Lenka Neal | Thomas Dahlgren | Adrian Glover | Madeleine Brasier | Regan Drennan | Eva Stewart	2021-04-20	identified by DNA and morphology		OMS1_AB02_EB05	Brenke Epibenthic Sledge		2015-02-26	21:29	Abyssal plain	Collected from epi net (on the epibenthic sledge)		en	NHMUK
Other material	7e2e9bf5-3ddb-43a7-9379-922ae35daa7b	NHMUK ANEA 2023.599			NHM_0923	Adrian Glover | Helena Wiklund | Thomas Dahlgren | Madeleine Brasier		1	specimen stored in 80% non-denatured ethanol aqueous solution | DNA voucher stored in buffer		0174126748	OQ746590 (16S) | OQ738548 (COI)	Sipuncula sp. (NHM_715)	Sipuncula	Animalia	Annelida		Sipuncula				family		Stephen, 1965	Pacific	Clarion Clipperton Zone	UK Seabed Resources Ltd exploration area UK-1 Stratum B	UK1 Stratum B	4198	Deployment EB03; at Station U4; from R/V Thomas G. Thompson Cruise no. TN319	12'34.28	116'36.63	12.57133	-116.6105	WGS84	Helena Wiklund | Lenka Neal | Thomas Dahlgren | Adrian Glover | Madeleine Brasier | Regan Drennan | Eva Stewart	2021-04-20	identified by DNA and morphology		UK1_AB02_EB03	Brenke Epibenthic Sledge		2015-02-23	05:39	Abyssal plain	Collected from epi net (on the epibenthic sledge)		en	NHMUK
Other material	a83e040c-ca39-4c26-bf3d-30c2f47d9b14	NHMUK ANEA 2023.600			NHM_0923A	Adrian Glover | Helena Wiklund | Thomas Dahlgren | Madeleine Brasier		1	specimen stored in 80% non-denatured ethanol aqueous solution | DNA voucher stored in buffer		0174126772	OQ746589 (16S) | OQ738547 (COI)	Sipuncula sp. (NHM_715)	Sipuncula	Animalia	Annelida		Sipuncula				family		Stephen, 1965	Pacific	Clarion Clipperton Zone	UK Seabed Resources Ltd exploration area UK-1 Stratum B	UK1 Stratum B	4198	Deployment EB03; at Station U4; from R/V Thomas G. Thompson Cruise no. TN319	12'34.28	116'36.63	12.57133	-116.6105	WGS84	Helena Wiklund | Lenka Neal | Thomas Dahlgren | Adrian Glover | Madeleine Brasier | Regan Drennan | Eva Stewart	2021-04-20	identified by DNA and morphology		UK1_AB02_EB03	Brenke Epibenthic Sledge		2015-02-23	05:39	Abyssal plain	Collected from epi net (on the epibenthic sledge)		en	NHMUK
Other material	4f6ef7b4-d61a-4021-a6b6-b7b8c6fc41fc	NHMUK ANEA 2023.601			NHM_0935	Adrian Glover | Helena Wiklund | Thomas Dahlgren | Madeleine Brasier		1	specimen stored in 80% non-denatured ethanol aqueous solution | DNA voucher stored in buffer		0174126763	OQ746591 (16S) | OQ738549 (COI)	Sipuncula sp. (NHM_715)	Sipuncula	Animalia	Annelida		Sipuncula				family		Stephen, 1965	Pacific	Clarion Clipperton Zone	UK Seabed Resources Ltd exploration area UK-1 Stratum B	UK1 Stratum B	4198	Deployment EB03; at Station U4; from R/V Thomas G. Thompson Cruise no. TN319	12'34.28	116'36.63	12.57133	-116.6105	WGS84	Helena Wiklund | Lenka Neal | Thomas Dahlgren | Adrian Glover | Madeleine Brasier | Regan Drennan | Eva Stewart	2021-04-20	identified by DNA and morphology		UK1_AB02_EB03	Brenke Epibenthic Sledge		2015-02-23	05:39	Abyssal plain	Collected from epi net (on the epibenthic sledge)		en	NHMUK
Other material	f0b0dfc1-58cb-457f-863c-fd3b4b4933ad	NHMUK ANEA 2023.602			NHM_0938	Adrian Glover | Helena Wiklund | Thomas Dahlgren | Madeleine Brasier		1	specimen stored in 80% non-denatured ethanol aqueous solution | DNA voucher stored in buffer		0174126810	OQ746592 (16S) | OQ738550 (COI)	Sipuncula sp. (NHM_715)	Sipuncula	Animalia	Annelida		Sipuncula				family		Stephen, 1965	Pacific	Clarion Clipperton Zone	UK Seabed Resources Ltd exploration area UK-1 Stratum B	UK1 Stratum B	4198	Deployment EB03; at Station U4; from R/V Thomas G. Thompson Cruise no. TN319	12'34.28	116'36.63	12.57133	-116.6105	WGS84	Helena Wiklund | Lenka Neal | Thomas Dahlgren | Adrian Glover | Madeleine Brasier | Regan Drennan | Eva Stewart	2021-04-20	identified by DNA and morphology		UK1_AB02_EB03	Brenke Epibenthic Sledge		2015-02-23	05:39	Abyssal plain	Collected from epi net (on the epibenthic sledge)		en	NHMUK
Other material	69fe7d23-f893-415c-b17f-f37ec655501c	NHMUK ANEA 2023.597			NHM_0715	Adrian Glover | Helena Wiklund | Thomas Dahlgren | Madeleine Brasier		1	specimen stored in 80% non-denatured ethanol aqueous solution | DNA voucher stored in buffer		0174126723	OQ746543 (16S) | OQ738533 (COI)	Sipuncula sp. (NHM_715)	Sipuncula	Animalia	Annelida		Sipuncula				family		Stephen, 1965	Pacific	Clarion Clipperton Zone	UK Seabed Resources Ltd exploration area UK-1 Stratum B	UK1 Stratum B	4425	Deployment EB02; at Station U5; from R/V Thomas G. Thompson Cruise no. TN319	12'32.23	116'36.25	12.53717	-116.60417	WGS84	Helena Wiklund | Lenka Neal | Thomas Dahlgren | Adrian Glover | Madeleine Brasier | Regan Drennan | Eva Stewart	2021-04-20	identified by DNA and morphology		UK1_AB02_EB02	Brenke Epibenthic Sledge		2015-02-20	06:24	Abyssal plain	Collected from epi net (on the epibenthic sledge)		en	NHMUK
Other material	6ffb0c04-d303-4113-82ef-a0246242e24c	NHMUK ANEA 2023.598			NHM_0816	Adrian Glover | Helena Wiklund | Thomas Dahlgren | Madeleine Brasier		1	specimen stored in 80% non-denatured ethanol aqueous solution | DNA voucher stored in buffer		0174126796	OQ746563 (16S) | OQ738536 (COI)	Sipuncula sp. (NHM_715)	Sipuncula	Animalia	Annelida		Sipuncula				family		Stephen, 1965	Pacific	Clarion Clipperton Zone	UK Seabed Resources Ltd exploration area UK-1 Stratum B	UK1 Stratum B	4425	Deployment EB02; at Station U5; from R/V Thomas G. Thompson Cruise no. TN319	12'32.23	116'36.25	12.53717	-116.60417	WGS84	Helena Wiklund | Lenka Neal | Thomas Dahlgren | Adrian Glover | Madeleine Brasier | Regan Drennan | Eva Stewart	2021-04-20	identified by DNA and morphology		UK1_AB02_EB02	Brenke Epibenthic Sledge		2015-02-20	06:24	Abyssal plain	Collected from epi net (on the epibenthic sledge)		en	NHMUK
Other material	e8c96c47-34e9-445e-8088-d17121d39c12	NHMUK ANEA 2023.596			NHM_0603	Adrian Glover | Helena Wiklund | Thomas Dahlgren | Madeleine Brasier		1	specimen stored in 80% non-denatured ethanol aqueous solution | DNA voucher stored in buffer		0174126784	OQ746847 (18S) | OQ738528 (COI)	Sipuncula sp. (NHM_715)	Sipuncula	Animalia	Annelida		Sipuncula				family		Stephen, 1965	Pacific	Clarion Clipperton Zone	UK Seabed Resources Ltd exploration area UK-1 Stratum B	UK1 Stratum B	4202	Deployment EB01; at Station U2; from R/V Thomas G. Thompson Cruise no. TN319	12'23.17456	116'32.92021	12.38624	-116.54867	WGS84	Helena Wiklund | Lenka Neal | Thomas Dahlgren | Adrian Glover | Madeleine Brasier | Regan Drennan | Eva Stewart	2021-04-20	identified by DNA and morphology		UK1_AB02_EB01	Brenke Epibenthic Sledge		2015-02-17	05:15	Abyssal plain	Collected from epi net (on the epibenthic sledge)		en	NHMUK
Other material	1d0eb04e-6be7-46fa-8ec1-489c1d559cba	NHMUK ANEA 2023.581			NHM_1003	Adrian Glover | Helena Wiklund | Thomas Dahlgren | Madeleine Brasier		1	specimen stored in 80% non-denatured ethanol aqueous solution | DNA voucher stored in buffer		0174126751	OQ746870 (18S)	Sphaerodoridae sp. (NHM_1003)	Sphaerodoridae	Animalia	Annelida	Polychaeta	Phyllodocida	Sphaerodoridae			family		Malmgren, 1867	Pacific	Clarion Clipperton Zone	Ocean Mineral Singapore exploration claim Stratum A	OMS Stratum A	4122	Deployment EB04; at Station S1; from R/V Thomas G. Thompson Cruise no. TN319	12'08.02	117'17.52	12.13367	-117.292	WGS84	Helena Wiklund | Lenka Neal | Thomas Dahlgren | Adrian Glover | Madeleine Brasier | Regan Drennan | Eva Stewart	2021-04-20	identified by DNA and morphology		OMS1_AB02_EB04	Brenke Epibenthic Sledge		2015-02-24	19:10	Abyssal plain	Collected from epi net (on the epibenthic sledge)		en	NHMUK
Other material	c4f4839b-a3e0-4e5d-826d-7bce85533753	NHMUK ANEA 2023.582			NHM_2177	Adrian Glover | Helena Wiklund | Thomas Dahlgren | Madeleine Brasier		1	specimen stored in 80% non-denatured ethanol aqueous solution | DNA voucher stored in buffer		0174126232	OQ746912 (18S)	Sphaerodoridae sp. (NHM_2177)	Sphaerodoridae	Animalia	Annelida	Polychaeta	Phyllodocida	Sphaerodoridae			family		Malmgren, 1867	Pacific	Clarion Clipperton Zone	Area of Particular Interest APEI-6	APEI-6	4141	Deployment BC28; at Station A01; from R/V Thomas G. Thompson Cruise no. TN319	19 27.998	120 00.172	19.46663	120.00287	WGS84	Helena Wiklund | Lenka Neal | Thomas Dahlgren | Adrian Glover | Madeleine Brasier | Regan Drennan | Eva Stewart	2021-04-20	identified by DNA and morphology		APEI6_AB02_BC28	USNEL Box Core		2015-03-21	19:50	Abyssal plain	Collected from 0-2 cm layer of box core using a 300 micron sieve		en	NHMUK
Other material	aaa5134b-ed09-4f6c-b391-bfe029049cc5	NHMUK ANEA 2023.583			NHM_2532	Adrian Glover | Helena Wiklund | Thomas Dahlgren | Madeleine Brasier		1	specimen stored in 80% non-denatured ethanol aqueous solution | DNA voucher stored in buffer		0174126200	OQ746778 (16S) | OQ738615 (COI)	Sphaerodoridae sp. (NHM_2532)	Sphaerodoridae	Animalia	Annelida	Polychaeta	Phyllodocida	Sphaerodoridae			family		Malmgren, 1867	Pacific	Clarion Clipperton Zone	UK Seabed Resources Ltd exploration area UK-1 Stratum B	UK1 Stratum B	4137	Deployment EB07; at Station U7; from R/V Thomas G. Thompson Cruise no. TN319	12'27.26	116'36.77	12.45433	-116.61283	WGS84	Helena Wiklund | Lenka Neal | Thomas Dahlgren | Adrian Glover | Madeleine Brasier | Regan Drennan | Eva Stewart	2021-04-20	identified by DNA and morphology		UK1_AB02_EB07	Brenke Epibenthic Sledge		2015-03-03	20:40	Abyssal plain	Collected from supra net (on the epibenthic sledge)		en	NHMUK
Other material	9c643a76-c9fc-473c-9e3c-52ab0f694d6d	NHMUK ANEA 2023.584			NHM_0018	Adrian Glover | Helena Wiklund | Thomas Dahlgren | Magdalena Georgieva		1	specimen stored in 80% non-denatured ethanol aqueous solution | DNA voucher stored in buffer		0174127321	OQ746467 (16S) | OQ746790 (18S)	Terebellidae sp. (NHM_018)	Terebellidae	Animalia	Annelida	Polychaeta	Terebellida	Terebellidae			family		Johnston, 1846	Pacific	Clarion Clipperton Zone	UK Seabed Resources Ltd exploration area UK-1 Stratum A	UK1 Stratum A	4336	Deployment EB01; at Station B-K-E; from R/V Melville Cruise no. MV1313	13°50.232	116°33.506	13.8372	-116.55843	WGS84	Helena Wiklund | Lenka Neal | Thomas Dahlgren | Adrian Glover | Madeleine Brasier | Regan Drennan | Eva Stewart	2021-04-20	identified by DNA and morphology		UK1_AB01_EB01	Brenke Epibenthic Sledge		2013-10-09	10:26	Abyssal plain	Collected from epi net (on the epibenthic sledge)		en	NHMUK
Other material	48032d1c-0495-408d-8413-35cdb557f92e	NHMUK ANEA 2023.585			NHM_0167	Adrian Glover | Helena Wiklund | Thomas Dahlgren | Magdalena Georgieva		1	specimen stored in 80% non-denatured ethanol aqueous solution | DNA voucher stored in buffer		0174127348	OQ746482 (16S)	Terebellides sp. (NHM_167)	Terebellides	Animalia	Annelida	Polychaeta	Terebellida	Trichobranchidae	Terebellides		genus		Sars, 1835	Pacific	Clarion Clipperton Zone	UK Seabed Resources Ltd exploration area UK-1 Stratum A	UK1 Stratum A	4084	Deployment BC06; at Station D; from R/V Melville Cruise no. MV1313	13°57.794	116°34.093	13.96323	-116.56822	WGS84	Helena Wiklund | Lenka Neal | Thomas Dahlgren | Adrian Glover | Madeleine Brasier | Regan Drennan | Eva Stewart	2021-04-20	identified by DNA and morphology		UK1_AB01_BC06	USNEL Box Core		2013-10-12	23:01:00	Abyssal plain	Collected from 0-2 cm layer of box core using a 300 micron sieve		en	NHMUK
Other material	15d8873d-cffb-4831-bf3c-36719175f282	NHMUK ANEA 2023.586			NHM_0406	Adrian Glover | Helena Wiklund | Thomas Dahlgren | Magdalena Georgieva		1	specimen stored in 80% non-denatured ethanol aqueous solution | DNA voucher stored in buffer		0174127322	OQ746509 (16S) | OQ746826 (18S) | OQ738517 (COI)	Terebellides sp. (NHM_406)	Terebellides	Animalia	Annelida	Polychaeta	Terebellida	Trichobranchidae	Terebellides		genus		Sars, 1835	Pacific	Clarion Clipperton Zone	UK Seabed Resources Ltd exploration area UK-1 Stratum A	UK1 Stratum A	4500	Deployment BC12; at Station K; from R/V Melville Cruise no. MV1313			13.86328	-116.54885	WGS84	Helena Wiklund | Lenka Neal | Thomas Dahlgren | Adrian Glover | Madeleine Brasier | Regan Drennan | Eva Stewart	2021-04-20	identified by DNA and morphology		UK1_AB01_BC12	USNEL Box Core		2013-10-20	03:39	Abyssal plain	Collected from 0-2 cm layer of box core using a 300 micron sieve		en	NHMUK
Other material	5d665329-a957-40bc-bca5-dc8779e75850	NHMUK ANEA 2023.547			NHM_2100	Adrian Glover | Helena Wiklund | Thomas Dahlgren | Madeleine Brasier		1	specimen stored in 80% non-denatured ethanol aqueous solution | DNA voucher stored in buffer		0174126814	OQ746754 (16S) | OQ746907 (18S)		Bathyeliasona mariaae	Animalia	Annelida	Polychaeta	Phyllodocida	Polynoidae	Bathyeliasona	mariaae	species		Bonifácio & Menot, 2018	Pacific	Clarion Clipperton Zone	Area of Particular Interest APEI-6	APEI-6	4026	Deployment EB13; at Station APEI; from R/V Thomas G. Thompson Cruise no. TN319	19 27.874	120 01.525	19.46457	-120.02542	WGS84	Helena Wiklund | Lenka Neal | Thomas Dahlgren | Adrian Glover | Madeleine Brasier | Regan Drennan | Eva Stewart	2021-04-20	identified by DNA and morphology		APEI6_AB02_EB13	Brenke Epibenthic Sledge		2015-03-20	16:12	Abyssal plain	Collected from epi net (on the epibenthic sledge)		en	NHMUK
Other material	1c47c8ec-0c3a-4e55-a62c-fb67858b2506	NHMUK ANEA 2023.550			NHM_2450	Adrian Glover | Helena Wiklund | Thomas Dahlgren | Madeleine Brasier		1	specimen stored in 80% non-denatured ethanol aqueous solution | DNA voucher stored in buffer		0174126204	OQ746775 (16S)		Bathyeliasona mariaae	Animalia	Annelida	Polychaeta	Phyllodocida	Polynoidae	Bathyeliasona	mariaae	species		Bonifácio & Menot, 2018	Pacific	Clarion Clipperton Zone	UK Seabed Resources Ltd exploration area UK-1 Stratum B	UK1 Stratum B	4202	Deployment EB01; at Station U2; from R/V Thomas G. Thompson Cruise no. TN319	12'23.17456	116'32.92021	12.38624	-116.54867	WGS84	Helena Wiklund | Lenka Neal | Thomas Dahlgren | Adrian Glover | Madeleine Brasier | Regan Drennan | Eva Stewart	2021-04-20	identified by DNA and morphology		UK1_AB02_EB01	Brenke Epibenthic Sledge		2015-02-17	05:15	Abyssal plain	Collected from supra net (on the epibenthic sledge)		en	NHMUK
Other material	87c3c038-cf0b-47fd-aee1-cea7f9812cee	NHMUK ANEA 2023.545			NHM_1269	Adrian Glover | Helena Wiklund | Thomas Dahlgren | Madeleine Brasier		1	specimen stored in 80% non-denatured ethanol aqueous solution | DNA voucher stored in buffer		0174127381	OQ746649 (16S) | OQ746885 (18S)		Bathyfauvelia glacigena	Animalia	Annelida	Polychaeta	Phyllodocida	Polynoidae	Bathyfauvelia	glacigena	species		Bonifácio & Menot, 2018	Pacific	Clarion Clipperton Zone	Ocean Mineral Singapore exploration claim Stratum A	OMS Stratum A	4302	Deployment EB06; at Station S5; from R/V Thomas G. Thompson Cruise no. TN319	12'15.44	117'18.13	12.25733	-117.30217	WGS84	Helena Wiklund | Lenka Neal | Thomas Dahlgren | Adrian Glover | Madeleine Brasier | Regan Drennan | Eva Stewart	2021-04-20	identified by DNA and morphology		OMS1_AB02_EB06	Brenke Epibenthic Sledge		2015-03-01	04:02	Abyssal plain	Collected from epi net (on the epibenthic sledge)		en	NHMUK
Other material	19885193-94ce-4138-b4c6-d3603a459d69	NHMUK ANEA 2023.549			NHM_2254	Adrian Glover | Helena Wiklund | Thomas Dahlgren | Madeleine Brasier		1	specimen stored in 80% non-denatured ethanol aqueous solution | DNA voucher stored in buffer		0174126202	OQ746766 (16S)		Bathyfauvelia glacigena	Animalia	Annelida	Polychaeta	Phyllodocida	Polynoidae	Bathyfauvelia	glacigena	species		Bonifácio & Menot, 2018	Pacific	Clarion Clipperton Zone	Ocean Mineral Singapore exploration claim Stratum A	OMS Stratum A	4302	Deployment EB06; at Station S5; from R/V Thomas G. Thompson Cruise no. TN319	12'15.44	117'18.13	12.25733	-117.30217	WGS84	Helena Wiklund | Lenka Neal | Thomas Dahlgren | Adrian Glover | Madeleine Brasier | Regan Drennan | Eva Stewart	2021-04-20	identified by DNA and morphology		OMS1_AB02_EB06	Brenke Epibenthic Sledge		2015-03-01	04:02	Abyssal plain	Collected from supra net (on the epibenthic sledge)		en	NHMUK
Other material	3d36969a-2ab4-4d8a-b058-f6100c615bdb	NHMUK ANEA 2023.553			NHM_3193	Adrian Glover | Helena Wiklund | Thomas Dahlgren | Madeleine Brasier		1	specimen stored in 80% non-denatured ethanol aqueous solution | DNA voucher stored in buffer		0174126206	OQ746788 (16S)		Bathyfauvelia glacigena	Animalia	Annelida	Polychaeta	Phyllodocida	Polynoidae	Bathyfauvelia	glacigena	species		Bonifácio & Menot, 2018	Pacific	Clarion Clipperton Zone	Ocean Mineral Singapore exploration claim Stratum A	OMS Stratum A	4122	Deployment EB04; at Station S1; from R/V Thomas G. Thompson Cruise no. TN319	12'08.02	117'17.52	12.13367	-117.292	WGS84	Helena Wiklund | Lenka Neal | Thomas Dahlgren | Adrian Glover | Madeleine Brasier | Regan Drennan | Eva Stewart	2021-04-20	identified by DNA and morphology		OMS1_AB02_EB04	Brenke Epibenthic Sledge		2015-02-24	19:10	Abyssal plain	Collected from supra net (on the epibenthic sledge)		en	NHMUK
Other material	01af5e1a-ce51-4544-81f8-28d053d185af	NHMUK ANEA 2023.544			NHM_1136	Adrian Glover | Helena Wiklund | Thomas Dahlgren | Madeleine Brasier		1	specimen stored in 80% non-denatured ethanol aqueous solution | DNA voucher stored in buffer		0174127355	OQ746621 (16S) | OQ738559 (COI)		Bathyfauvelia glacigena	Animalia	Annelida	Polychaeta	Phyllodocida	Polynoidae	Bathyfauvelia	glacigena	species		Bonifácio & Menot, 2018	Pacific	Clarion Clipperton Zone	Ocean Mineral Singapore exploration claim Stratum A	OMS Stratum A	4100	Deployment EB05; at Station S2; from R/V Thomas G. Thompson Cruise no. TN319	12'06.93	117'09.87	12.1155	-117.1645	WGS84	Helena Wiklund | Lenka Neal | Thomas Dahlgren | Adrian Glover | Madeleine Brasier | Regan Drennan | Eva Stewart	2021-04-20	identified by DNA and morphology		OMS1_AB02_EB05	Brenke Epibenthic Sledge		2015-02-26	21:29	Abyssal plain	Collected from epi net (on the epibenthic sledge)		en	NHMUK
Other material	abc389d0-2c92-4f70-afa3-de680a968e56	NHMUK ANEA 2023.548			NHM_2197	Adrian Glover | Helena Wiklund | Thomas Dahlgren | Madeleine Brasier		1	specimen stored in 80% non-denatured ethanol aqueous solution | DNA voucher stored in buffer		0174126727	OQ746764 (16S)		Bathyfauvelia glacigena	Animalia	Annelida	Polychaeta	Phyllodocida	Polynoidae	Bathyfauvelia	glacigena	species		Bonifácio & Menot, 2018	Pacific	Clarion Clipperton Zone	Ocean Mineral Singapore exploration claim Stratum A	OMS Stratum A	4100	Deployment EB05; at Station S2; from R/V Thomas G. Thompson Cruise no. TN319	12'06.93	117'09.87	12.1155	-117.1645	WGS84	Helena Wiklund | Lenka Neal | Thomas Dahlgren | Adrian Glover | Madeleine Brasier | Regan Drennan | Eva Stewart	2021-04-20	identified by DNA and morphology		OMS1_AB02_EB05	Brenke Epibenthic Sledge		2015-02-26	21:29	Abyssal plain	Collected from supra net (on the epibenthic sledge)		en	NHMUK
Other material	c08f139f-598a-4908-8cb2-df423118acdb	NHMUK ANEA 2023.546			NHM_1654	Adrian Glover | Helena Wiklund | Thomas Dahlgren | Madeleine Brasier		1	specimen stored in 80% non-denatured ethanol aqueous solution | DNA voucher stored in buffer		0174126815	OQ746701 (16S)		Bathyfauvelia glacigena	Animalia	Annelida	Polychaeta	Phyllodocida	Polynoidae	Bathyfauvelia	glacigena	species		Bonifácio & Menot, 2018	Pacific	Clarion Clipperton Zone	UK Seabed Resources Ltd exploration area UK-1 Stratum B	UK1 Stratum B	4233	Deployment EB09; at Station U1; from R/V Thomas G. Thompson Cruise no. TN319	12'21.81	116'40.86	12.3635	-116.681	WGS84	Helena Wiklund | Lenka Neal | Thomas Dahlgren | Adrian Glover | Madeleine Brasier | Regan Drennan | Eva Stewart	2021-04-20	identified by DNA and morphology		UK1_AB02_EB09	Brenke Epibenthic Sledge		2015-03-10	10:46	Abyssal plain	Collected from epi net (on the epibenthic sledge)		en	NHMUK
Other material	5b8a4c23-4bd5-458c-a19d-1b0992acbf84				NHM_0749A	Adrian Glover | Helena Wiklund | Thomas Dahlgren | Madeleine Brasier		1	Tissue voucher stored in 80% non-denatured ethanol aqueous solution | DNA voucher stored in buffer		0109405352 | 0174126530	OQ746551 (16S)		Bathyfauvelia glacigena	Animalia	Annelida	Polychaeta	Phyllodocida	Polynoidae	Bathyfauvelia	glacigena	species		Bonifácio & Menot, 2018	Pacific	Clarion Clipperton Zone	UK Seabed Resources Ltd exploration area UK-1 Stratum B	UK1 Stratum B	4425	Deployment EB02; at Station U5; from R/V Thomas G. Thompson Cruise no. TN319	12'32.23	116'36.25	12.53717	-116.60417	WGS84	Helena Wiklund | Lenka Neal | Thomas Dahlgren | Adrian Glover | Madeleine Brasier | Regan Drennan | Eva Stewart	2021-04-20	identified by DNA and morphology		UK1_AB02_EB02	Brenke Epibenthic Sledge		2015-02-20	06:24	Abyssal plain	Collected from epi net (on the epibenthic sledge)		en	NHMUK
Other material	bdb52101-1c70-461d-8002-602ac4899823	NHMUK ANEA 2023.543			NHM_0773D	Adrian Glover | Helena Wiklund | Thomas Dahlgren | Madeleine Brasier		1	specimen stored in 80% non-denatured ethanol aqueous solution | DNA voucher stored in buffer		0174126601	OQ746557 (16S)		Bathyfauvelia glacigena	Animalia	Annelida	Polychaeta	Phyllodocida	Polynoidae	Bathyfauvelia	glacigena	species		Bonifácio & Menot, 2018	Pacific	Clarion Clipperton Zone	UK Seabed Resources Ltd exploration area UK-1 Stratum B	UK1 Stratum B	4425	Deployment EB02; at Station U5; from R/V Thomas G. Thompson Cruise no. TN319	12'32.23	116'36.25	12.53717	-116.60417	WGS84	Helena Wiklund | Lenka Neal | Thomas Dahlgren | Adrian Glover | Madeleine Brasier | Regan Drennan | Eva Stewart	2021-04-20	identified by DNA and morphology		UK1_AB02_EB02	Brenke Epibenthic Sledge		2015-02-20	06:24	Abyssal plain	Collected from epi net (on the epibenthic sledge)		en	NHMUK
Other material	c2b2c1f4-dc90-40d3-9563-8fd89bdfae87	NHMUK ANEA 2023.552			NHM_2937	Adrian Glover | Helena Wiklund | Thomas Dahlgren | Madeleine Brasier		1	specimen stored in 80% non-denatured ethanol aqueous solution | DNA voucher stored in buffer		0174126152	OQ746786 (16S)		Bathyfauvelia glacigena	Animalia	Annelida	Polychaeta	Phyllodocida	Polynoidae	Bathyfauvelia	glacigena	species		Bonifácio & Menot, 2018	Pacific	Clarion Clipperton Zone	UK Seabed Resources Ltd exploration area UK-1 Stratum B	UK1 Stratum B	4425	Deployment EB02; at Station U5; from R/V Thomas G. Thompson Cruise no. TN319	12'32.23	116'36.25	12.53717	-116.60417	WGS84	Helena Wiklund | Lenka Neal | Thomas Dahlgren | Adrian Glover | Madeleine Brasier | Regan Drennan | Eva Stewart	2021-04-20	identified by DNA and morphology		UK1_AB02_EB02	Brenke Epibenthic Sledge		2015-02-20	06:24	Abyssal plain	Collected from supra net (on the epibenthic sledge)		en	NHMUK
Other material	ed0478f0-8e4a-4162-9203-e2d3e5f07c88				NHM_0234	Adrian Glover | Helena Wiklund | Thomas Dahlgren | Magdalena Georgieva		1	DNA voucher stored in buffer		0174127368	OQ746487 (16S) | OQ738507 (COI)		Bathyfauvelia ignigena	Animalia	Annelida	Polychaeta	Phyllodocida	Polynoidae	Bathyfauvelia	ignigena	species		Bonifácio & Menot, 2018	Pacific	Clarion Clipperton Zone	UK Seabed Resources Ltd exploration area UK-1 Stratum A	UK1 Stratum A	4076	Deployment BC08; at Station F; from R/V Melville Cruise no. MV1313	13°48.700	116°42.600	13.81167	-116.71	WGS84	Helena Wiklund | Lenka Neal | Thomas Dahlgren | Adrian Glover | Madeleine Brasier | Regan Drennan | Eva Stewart	2021-04-20	identified by DNA and morphology		UK1_AB01_BC08	USNEL Box Core		2013-10-16	14:33	Abyssal plain	Collected from 0-2 cm layer of box core using a 300 micron sieve		en	NHMUK
Other material	7c1d1e26-f58e-4209-95c3-790592d5e165	NHMUK ANEA 2023.551			NHM_2819	Adrian Glover | Helena Wiklund | Thomas Dahlgren | Madeleine Brasier		1	specimen stored in 80% non-denatured ethanol aqueous solution | DNA voucher stored in buffer		0174126229	OQ746785 (16S) | OQ738619 (COI)		Polaruschakov lamellae	Animalia	Annelida	Polychaeta	Phyllodocida	Polynoidae	Polaruschakov	lamellae	species		Bonifácio & Menot, 2018	Pacific	Clarion Clipperton Zone	Ocean Mineral Singapore exploration claim Stratum A	OMS Stratum A	4100	Deployment EB05; at Station S2; from R/V Thomas G. Thompson Cruise no. TN319	12'06.93	117'09.87	12.1155	-117.1645	WGS84	Helena Wiklund | Lenka Neal | Thomas Dahlgren | Adrian Glover | Madeleine Brasier | Regan Drennan | Eva Stewart	2021-04-20	identified by DNA and morphology		OMS1_AB02_EB05	Brenke Epibenthic Sledge		2015-02-26	21:29	Abyssal plain	Collected from supra net (on the epibenthic sledge)		en	NHMUK
[truncated: 4 more columns]
